# Supplementary material for: Prostaglandins regulate humoral immune responses in Aedes aegypti
Source: PLoS Negl Trop Dis. 2020 Oct 23;14(10):e0008706. doi: 10.1371/journal.pntd.0008706 (PMC7584201; doi:10.1371/journal.pntd.0008706)
Supplement: S1 Dataset — (XLSX) [file pntd.0008706.s008.xlsx]

## Sheet: Expto_Aas_Bacteria_merge
Gene ID	Description	Gene Onthology	Enterobacter cloacae (Ec) LOG2 Value	Enterobacter cloacae (Ec) + ASA LOG2 Value
AAEL000001	bystin	D	1.24974	-0.443009
AAEL000002	hypothetical protein	U	-0.779076	-0.626233
AAEL000004	glycosyltransferase	D	-0.403292	0.176104
AAEL000005	hypothetical protein	D	0.110841	1.14255
AAEL000008	wd and tetratricopeptide repeat protein	D		0.782086
AAEL000009	hypothetical protein	U		-0.447038
AAEL000012	Gustatory receptor 61a, putative	CSR	0.24891	-2.22921
AAEL000016	conserved hypothetical protein	D	-0.82298	-0.649659
AAEL000017	hypothetical protein	U	-0.670287	-0.822573
AAEL000018	conserved hypothetical protein	U	0.108192	0.790013
AAEL000019	conserved hypothetical protein	U	-0.511588	0.184139
AAEL000020	conserved hypothetical protein	U	-0.0608147	0.703673
AAEL000021	conserved hypothetical protein	U	-0.572839	-0.657795
AAEL000022	conserved hypothetical protein	U		0.504927
AAEL000023	hypothetical protein	U	-0.545874	0.326454
AAEL000024	dopachrome-conversion enzyme (DCE), putative	I	-0.735123	0.230654
AAEL000025	phosphoenolpyruvate carboxykinase	M	0.228222	-0.461615
AAEL000026	dynein light chain, putative	CS	-0.351591	0.449349
AAEL000027	conserved hypothetical protein	U	-0.905983	0.130981
AAEL000028	serine protease	I	-0.567925	0.984199
AAEL000029	dopachrome-conversion enzyme (DCE), putative	I	-0.89947	-0.5174
AAEL000030	clip-domain serine protease, putative	I	-0.220988	-0.783298
AAEL000032	ribosomal protein S6	RTT		-0.767511
AAEL000033	conserved hypothetical protein	U	-0.470167	0.206642
AAEL000034	meiotic recombination repair protein 11 (mre11)	REDOX/STRESS/MIT	-0.144857	-0.564183
AAEL000036	hypothetical protein	U	0.308899	0.62094
AAEL000039	conserved hypothetical protein	U	-0.634721	-0.23152
AAEL000040	elastase, putative	I	0.450145	-0.240723
AAEL000043	Gustatory receptor 64e, putative	CSR	-0.301047	0.82038
AAEL000044	ornithine decarboxylase	M	0.348563	-0.405452
AAEL000045	nmda receptor glutamate-binding chain	D	-0.407737	-0.135769
AAEL000047	conserved hypothetical protein	U		-0.545944
AAEL000048	gustatory receptor for trehalose (trehalose receptor)	CSR	0.483597	0.136882
AAEL000050	conserved hypothetical protein	U	-0.388259	-0.992283
AAEL000051	Odorant-binding protein 56e, putative	CSR	0.31452	-0.443791
AAEL000053	myotubularin	D	-0.256656	-1.0936
AAEL000054	mixed-lineage leukemia protein, mll	M	-0.518853	0.467732
AAEL000055	conserved hypothetical protein	U	-0.146677	-1.0002
AAEL000056	conserved hypothetical protein	D	-0.24052	-0.427303
AAEL000057	toll	I	-0.120634	-0.609197
AAEL000058	hypothetical protein	U	-0.501355	0.531151
AAEL000059	proacrosin, putative	M	-0.557664	1.07633
AAEL000061	hypothetical protein	U	0.146626	-0.678874
AAEL000062	adenylate cyclase	D	0.564228	0.00800142
AAEL000063	conserved hypothetical protein	U	-0.349813	-0.972171
AAEL000064	dopachrome-conversion enzyme (DCE) isoenzyme, putative	I	-0.292131	0.651798
AAEL000065	conserved hypothetical protein	D	0.558563	-1.12652
AAEL000067	hypothetical protein	D	-0.0998455	-1.6128
AAEL000068	ribosomal protein S25, putative	RTT	-0.29234	-0.942351
AAEL000069	Gustatory receptor 64a, putative	CSR	-0.750885	-1.04946
AAEL000070	conserved hypothetical protein	D	0.166794	1.30883
AAEL000072	hypothetical protein	PROT	-0.156578	0.453343
AAEL000073	Odorant-binding protein 56e, putative	CSR		0.612994
AAEL000076	dimethyladenosine transferase	M	-0.648943	0.4701
AAEL000077	cation efflux protein/ zinc transporter	TRP	-0.366741	-0.513373
AAEL000079	hypothetical protein	D	-0.191986	0.949711
AAEL000080	phosphoenolpyruvate carboxykinase	M	0.199588	-1.08484
AAEL000083	conserved hypothetical protein	D	0.149172	1.38147
AAEL000085	pupal cuticle protein, putative	CS	0.330373	0.74897
AAEL000086	clip-domain serine protease, putative	I	-0.510255	0.439838
AAEL000087	macroglobulin/complement	I	-0.245601	-0.545006
AAEL000089	conserved hypothetical protein	U	0.212492	1.95866
AAEL000090	secretory carrier-associated membrane protein (scamp)	D	1.10455	-0.201512
AAEL000091	sumo-1-activating enzyme E1a	D	0.761152	0.235835
AAEL000092	glutathione-s-transferase theta, gst	REDOX/STRESS/MIT	-0.247044	0.930493
AAEL000093	conserved hypothetical protein	D	0.411266	1.24602
AAEL000094	hypothetical protein	U	-0.247057	0.83097
AAEL000095	conserved hypothetical protein	U	-0.629649	-0.112029
AAEL000096	conserved hypothetical protein	U	-0.491538	-1.14937
AAEL000098	hypothetical protein	RTT	-0.348098	0.542702
AAEL000099	serine protease	I	-0.265188	-0.690942
AAEL000100	hypothetical protein	U	0.618048	-0.218363
AAEL000101	AMP dependent coa ligase	M	-0.478366	0.732598
AAEL000102	conserved hypothetical protein	D	-0.39076	1.22692
AAEL000104	notum	M	-0.511409	-0.224936
AAEL000106	conserved hypothetical protein	U	-0.202111	-0.479369
AAEL000107	hypothetical protein	D	-0.395563	0.991508
AAEL000108	leucine aminopeptidase	PROT	-0.689558	0.173116
AAEL000111	nitrilase, putative	M	-0.735453	-0.347513
AAEL000112	conserved hypothetical protein	U	-0.400892	0.27193
AAEL000113	conserved hypothetical protein	D	-0.725612	-0.476109
AAEL000114	nucleoprotein, putative	D	0.560712	-0.177106
AAEL000115	conserved hypothetical protein	D	-0.686633	0.817412
AAEL000116	conserved hypothetical protein	D	-0.281329	0.487635
AAEL000118	cleavage and polyadenylation specificity factor	M	-0.318826	0.658423
AAEL000120	hypothetical protein	D	1.38819	0.297537
AAEL000121	dihydropyridine-sensitive l-type calcium channel	TRP	-0.561911	-0.348826
AAEL000122	conserved hypothetical protein	D	0.353027	-0.79333
AAEL000124	conserved hypothetical protein	CSR	0.31685	-0.978972
AAEL000126	molybdopterin cofactor synthesis protein a	D	-0.240812	-0.423858
AAEL000128	P130	D	1.18622	1.89404
AAEL000130	nucleoprotein, putative	D	-0.561974	-0.402824
AAEL000131	sterol desaturase	M	-0.122711	1.12628
AAEL000132	AMP dependent coa ligase	M	-0.251988	-0.670459
AAEL000133	conserved hypothetical protein	U	-0.171672	-1.52125
AAEL000134	conserved hypothetical protein	U	-0.393898	0.823288
AAEL000135	sterol desaturase	M	-0.301214	-0.838823
AAEL000136	conserved hypothetical protein	D	2.57557	-0.479977
AAEL000137	conserved hypothetical protein	D	0.306054	-0.477013
AAEL000140	conserved hypothetical protein	D	0.205854	-0.881078
AAEL000141	immunophilin FKBP46, putative	D	1.79673	0.125856
AAEL000142	hypothetical protein	D	-0.219224	-0.926675
AAEL000143	conserved hypothetical protein	D	-0.130456	0.609929
AAEL000144	conserved hypothetical protein	CS	-0.491631	0.730305
AAEL000145	hypothetical protein	U	-1.26524	0.102099
AAEL000146	nitrilase, putative	M	-0.297437	0.73132
AAEL000147	single-stranded DNA binding protein, putative	D	-0.766912	0.431422
AAEL000148	conserved hypothetical protein	D	-0.195565	0.44064
AAEL000149	sap30	D	0.380031	-1.17169
AAEL000150	nitrilase, putative	M	0.446172	0.506704
AAEL000151	conserved hypothetical protein	U	-0.369906	0.606337
AAEL000153	conserved hypothetical protein	D	0.443161	0.713131
AAEL000154	conserved hypothetical protein	U	-0.244024	0.945177
AAEL000155	hypothetical protein	D	-0.314438	0.770929
AAEL000156	conserved hypothetical protein	D	-0.490373	0.324089
AAEL000157	hypothetical protein	D	-0.371556	-0.466198
AAEL000158	t-box transcription factor tbx2	RTT	0.198418	0.645173
AAEL000159	nipsnap	D	0.441909	-1.36445
AAEL000160	hypothetical protein	U	0.442419	-0.184058
AAEL000161	conserved hypothetical protein	D	2.42894	0.952839
AAEL000162	gustatory receptor 43a	CSR	0.390035	-0.781385
AAEL000163	mitochondrial inner membrane protein translocase, 22kD-subunit, putative	REDOX/STRESS/MIT	-0.30192	0.710383
AAEL000165	conserved hypothetical protein	D	0.989437	-0.263267
AAEL000166	conserved hypothetical protein	U	-0.183082	-0.503905
AAEL000167	hypothetical protein	U	-0.499892	-0.310551
AAEL000168	conserved hypothetical protein	D	0.372511	0.833297
AAEL000170	hypothetical protein	D	0.428118	-0.371087
AAEL000171	hypothetical protein	D	-0.362673	0.813597
AAEL000173	chromatin assembly factor-I p150 subunit, putative	D		3.10727
AAEL000174	retinal protein	D		0.67838
AAEL000175	translation initiation factor 3, subunit S8, putative	RTT	-0.384995	0.623226
AAEL000176	conserved hypothetical protein	U	-0.29596	0.752219
AAEL000177	conserved hypothetical protein	D	0.439387	-1.30179
AAEL000181	polybromo-1	D		-0.517344
AAEL000182	conserved hypothetical protein	D	-0.862001	1.40371
AAEL000183	hypothetical protein	U		1.11327
AAEL000184	conserved hypothetical protein	U	-0.447288	-0.302735
AAEL000186	conserved hypothetical protein	U	-0.722894	-0.227954
AAEL000187	lim-kinase1	D		-0.692978
AAEL000188	elongase, putative	M		2.61873
AAEL000189	t-box transcription factor tbx2	RTT		0.67795
AAEL000191	conserved hypothetical protein	U	-0.45453	-0.231917
AAEL000192	hypothetical protein	D		0.885816
AAEL000194	phosphatidylinositol 4-kinase	RTT		0.782985
AAEL000196	conserved hypothetical protein	U	-0.134072	0.430024
AAEL000197	hypothetical protein	D	-0.299078	0.737513
AAEL000198	conserved hypothetical protein	D	-0.819389	-0.195009
AAEL000199	arginyl-tRNA synthetase	RTT	-0.836857	0.462681
AAEL000201	DNA replication helicase dna2	RTT	0.317784	-0.408724
AAEL000202	t-box protein	D	0.253488	0.432486
AAEL000203	trypsin	DIG		0.75067
AAEL000204	conserved hypothetical protein	U	0.0162481	-0.484882
AAEL000205	conserved hypothetical protein	D	0.294419	0.511171
AAEL000206	ninjurin A, putative	D	-0.751771	0.217057
AAEL000207	hypothetical protein	U	-0.152756	-1.22475
AAEL000208	copii-coated vesicle membrane protein P24	D	-0.327729	-0.460711
AAEL000209	conserved hypothetical protein	D	0.150844	-0.403613
AAEL000211	conserved hypothetical protein	U	-0.609955	-0.171029
AAEL000212	conserved hypothetical protein	D	0.549107	-0.317377
AAEL000214	vacuolar protein sorting (vps33)	D		-0.544642
AAEL000215	ribonuclease P, 29kD-subunit, putative	RTT	-0.581067	-0.501083
AAEL000217	serine/threonine protein kinase	D	-0.993655	-0.374931
AAEL000218	hypothetical protein	U	-0.451853	-0.250576
AAEL000219	lactoylglutathione lyase	M	0.211477	0.46047
AAEL000220	conserved hypothetical protein	D	-0.566562	0.70865
AAEL000221	mediator complex, subunit, putative	D	-0.251177	1.08874
AAEL000222	conserved hypothetical protein	U	-0.197034	-0.754775
AAEL000224	serine protease	I	-0.370026	-1.18341
AAEL000225	oviductin	M	0.283361	0.4312
AAEL000226	conserved hypothetical protein	REDOX/STRESS/MIT	-0.489293	0.12788
AAEL000230	conserved hypothetical protein	U	-0.36501	-0.719523
AAEL000231	oligopeptidase	PROT	-0.362403	0.443051
AAEL000233	membrane-associated guanylate kinase, putative	D	-0.093136	0.412277
AAEL000234	antigen CD36, putative	I	-0.467722	-0.199377
AAEL000236	hypothetical protein	D	-1.21876	-2.51084
AAEL000237	hypothetical protein	D	-0.587445	-0.282076
AAEL000238	serine protease	I	-0.46576	-0.560657
AAEL000241	conserved hypothetical protein	D	-0.631729	0.581713
AAEL000244	alpha(1,3)fucosyltransferase	M	-0.542195	-0.210228
AAEL000245	conserved hypothetical protein	D	0.167524	-0.498404
AAEL000246	cadherin	CS		-1.22499
AAEL000248	GTP binding protein	RTT	-0.419164	-0.304523
AAEL000250	forkhead box protein (AaegFOXP)	D	-0.460329	-0.529027
AAEL000251	conserved hypothetical protein	U	-0.403942	0.185245
AAEL000254	nuclear factor i	D	-0.396132	0.56734
AAEL000255	conserved hypothetical protein	I	-0.543141	-0.354884
AAEL000259	superoxide dismutase	I	-0.128464	2.3221
AAEL000262	conserved hypothetical protein	D	-0.495796	-0.069458
AAEL000263	conserved hypothetical protein	D	-0.154225	-0.927624
AAEL000266	g-protein coupled receptor	D	0.923024	0.161244
AAEL000267	conserved hypothetical protein	D	0.124933	1.10597
AAEL000269	conserved hypothetical protein	U	0.412957	-0.393921
AAEL000270	26S proteasome regulatory subunit 7, psd7	D	-0.522249	-1.44244
AAEL000271	gamma-glutamyl hydrolase, putative	M	-0.380331	-0.595888
AAEL000272	conserved hypothetical protein	RTT	-0.369635	-1.0288
AAEL000273	inositol triphosphate 3-kinase c	M	0.179289	1.14778
AAEL000274	superoxide dismutase	I	-1.07104	-0.191357
AAEL000275	hypothetical protein	D	-0.268021	-0.675125
AAEL000276	conserved hypothetical protein	U	-0.462002	-0.218458
AAEL000278	poly(p)/atp nad kinase	RTT	-0.265459	0.715016
AAEL000279	N-formylmethionylaminoacyl-tRNA deformylase, putative	D	-0.519868	-0.85672
AAEL000280	hypothetical protein	U	0.348063	-0.855668
AAEL000281	conserved hypothetical protein	U		-0.564489
AAEL000282	syntaxin, putative	TRP	-0.224393	-0.815322
AAEL000283	galactose-specific C-type lectin, putative	I	0.419595	0.140569
AAEL000285	conserved hypothetical protein	D	0.560848	2.00505
AAEL000286	conserved hypothetical protein	PROT	0.989743	0.360257
AAEL000288	conserved hypothetical protein	D	0.779866	-0.485348
AAEL000289	conserved hypothetical protein	D	-0.439243	-0.142685
AAEL000290	conserved hypothetical protein	D	-0.435016	0.233487
AAEL000291	Vacuolar ATP synthase 16 kDa proteolipid subunit	TRP	-1.38012	-0.304114
AAEL000292	conserved hypothetical protein	D	-0.357854	0.899601
AAEL000294	conserved hypothetical protein	D	-0.537283	-0.544752
AAEL000295	hypothetical protein	U	0.769763	-0.54876
AAEL000296	conserved hypothetical protein	U	0.135161	-0.697625
AAEL000297	mitochondrial ribosomal protein S25	REDOX/STRESS/MIT	-0.552702	0.365615
AAEL000298	sodium/shloride dependent amino acid transporter	TRP	-0.40647	-0.662619
AAEL000303	Histone H2A, putative	RTT	0.575357	-0.225105
AAEL000305	conserved hypothetical protein	D	-0.356639	1.15795
AAEL000306	conserved hypothetical protein	U	-0.133714	-1.32119
AAEL000310	hypothetical protein	U	-0.624463	0.320026
AAEL000311	conserved hypothetical protein	D	-0.512985	-0.234647
AAEL000312	hypothetical protein	U	0.329665	-1.91565
AAEL000313	conserved hypothetical protein	U	-0.267031	-0.648183
AAEL000314	malate dehydrogenase	M	0.342486	0.611803
AAEL000315	pigeon protein (linotte protein)	D	-0.385217	1.83909
AAEL000316	hypothetical protein	U	-0.462115	0.426046
AAEL000318	conserved hypothetical protein	CSR	-0.122077	-0.647904
AAEL000319	hypothetical protein	CSR	0.871683	-0.281091
AAEL000320	cytochrome P450	REDOX/STRESS/MIT	0.468627	-0.24398
AAEL000321	acetyl-coa synthetase	M		0.839746
AAEL000322	hypothetical protein	U	-0.457708	1.6711
AAEL000323	cysteinech venom protein, putative	D	1.24865	-1.37823
AAEL000324	tyrosine-protein kinase drl	D	-0.195163	-0.641539
AAEL000325	cytochrome P450	REDOX/STRESS/MIT	-0.243944	0.434473
AAEL000327	ecdysone-induced protein 78c (dr-78)	D	-0.211095	-0.480505
AAEL000329	conserved hypothetical protein	D	-0.635774	-0.0795571
AAEL000332	conserved hypothetical protein	PROT	-0.425462	-0.214295
AAEL000333	cysteinech venom protein, putative	D	-0.531062	-0.317858
AAEL000334	villin	CS	-0.204191	-0.882043
AAEL000335	lamin	CS	-0.301692	-1.36286
AAEL000337	hypothetical protein	D	-0.198438	-0.482342
AAEL000338	cytochrome P450	REDOX/STRESS/MIT	-0.551872	-0.377936
AAEL000339	paxillin, putative	CS	-0.1061	-0.427019
AAEL000341	basic helix-loop-helix protein	D	-0.417855	-0.505378
AAEL000342	peroxidasin	I	-0.278376	-0.95752
AAEL000343	serine/threonine-protein kinase vrk	D	0.0467078	-0.658865
AAEL000346	spastin	CS	-0.335087	-0.954328
AAEL000347	hypothetical protein	U	-0.421722	0.108922
AAEL000348	conserved hypothetical protein	U	0.343316	-1.02745
AAEL000350	conserved hypothetical protein	CSR	-0.455607	0.442989
AAEL000351	conserved hypothetical protein	U	0.464826	0.306815
AAEL000352	hypothetical protein	U	-0.483493	-0.466987
AAEL000357	cytochrome P450	REDOX/STRESS/MIT	-0.657948	-0.644753
AAEL000359	ferritin-precursor, putative	D	-0.527639	0.174141
AAEL000360	dnaJ subfamily B member, putative	RTT	-0.717456	1.28534
AAEL000361	cysteinech venom protein, putative	D		0.55337
AAEL000362	conserved hypothetical protein	D		-1.61079
AAEL000363	cysteinech venom protein, putative	D	-0.685338	-1.15408
AAEL000364	glycine cleavage system h protein	M	0.201566	0.713683
AAEL000366	hypothetical protein	U	-0.450235	0.709451
AAEL000367	conserved hypothetical protein	D	-0.16473	-1.26294
AAEL000368	conserved hypothetical protein	U	0.853426	-0.736877
AAEL000369	cysteinech venom protein, putative	D		-0.625853
AAEL000370	acyl-CoA oxidase	M	-0.503658	-0.233225
AAEL000371	hypothetical protein	D	-0.355226	-0.415125
AAEL000372	myo inositol monophosphatase	D	-0.275195	-0.505145
AAEL000373	conserved hypothetical protein	D	-0.174754	0.553032
AAEL000374	cysteinech venom protein, putative	D	-1.27588	-0.267952
AAEL000376	peroxidasin	I	-0.627739	0.194358
AAEL000377	conserved hypothetical protein	CSR		0.431364
AAEL000378	integrin-linked protein kinase 2 (ilk-2)	CS	0.419104	0.464969
AAEL000380	conserved hypothetical protein	U	-0.302988	-0.927789
AAEL000381	syntrophin	D	-0.414712	-0.807554
AAEL000382	myosin motor, putative	CS	-0.421076	-0.146108
AAEL000383	beta-1,3-galactosyltransferase brn	D	-0.473972	-1.52495
AAEL000384	vesicular acetylcholine transporter	TRP	-0.245262	-1.29155
AAEL000385	developmentally regulated RNA-binding protein	D	-0.649797	0.375745
AAEL000386	phopsphatidylinositol 3-kinase, putative	D	-0.109286	1.74456
AAEL000388	isoleucyl tRNA synthetase	M	-0.245889	-0.859276
AAEL000391	Odorant receptor 85d, putative	CSR	-0.371803	-1.97666
AAEL000392	alpha-amylase	DIG	-0.315561	-2.56755
AAEL000393	suppressors of cytokine signalling	I	0.189618	-1.28391
AAEL000394	U2 small nuclear ribonucleoprotein, putative	RTT	-0.682681	-0.398886
AAEL000395	retinoid x receptor (rxr)	D	-1.12004	-0.289141
AAEL000396	hypothetical protein	U	0.145958	-0.619837
AAEL000397	conserved hypothetical protein	U	0.107253	-0.537399
AAEL000398	sidestep protein	D	-0.245108	0.464103
AAEL000399	conserved hypothetical protein	D	-0.194676	-0.803482
AAEL000400	hypothetical protein	D	-0.591234	-0.226688
AAEL000402	conserved hypothetical protein	D		-0.490698
AAEL000403	conserved hypothetical protein	U	0.225666	-0.545608
AAEL000404	DNA repair helicase rad3/xp-d	RTT	-0.224798	-2.50136
AAEL000406	conserved hypothetical protein	U	-0.766517	-0.182712
AAEL000407	conserved hypothetical protein	U	-0.439467	0.506718
AAEL000408	conserved hypothetical protein	U	-0.0262461	-0.434391
AAEL000409	conserved hypothetical protein	U	-0.424163	2.87258
AAEL000410	glycoprotein 25l	D	-0.0953144	0.599616
AAEL000413	conserved hypothetical protein	D	0.187959	-1.27602
AAEL000415	AMP dependent coa ligase	M	-0.222819	0.864251
AAEL000416	hypothetical protein	D	-0.240457	-0.51646
AAEL000418	conserved hypothetical protein	D	-0.155279	-1.11186
AAEL000419	conserved hypothetical protein	CS	-0.742748	-0.375738
AAEL000420	cathepsin o	I	0.462919	0.726329
AAEL000421	protein farnesyltransferase alpha subunit/rab geranylgeranyl transferase alpha subunit	D	0.18407	-0.439252
AAEL000424	leucine aminopeptidase	PROT	-0.685778	-0.972872
AAEL000425	conserved hypothetical protein	D	-0.465061	0.496636
AAEL000426	hypothetical protein	U	0.16462	-0.691549
AAEL000427	conserved hypothetical protein	D	-0.702159	0.450246
AAEL000428	tryptophan 2,3-dioxygenase	D	-0.576002	-0.152068
AAEL000429	hypothetical protein	U	-0.584847	0.499153
AAEL000431	conserved hypothetical protein	U		-0.421358
AAEL000432	nucleosome assembly protein	M	-0.126903	0.453349
AAEL000434	lipid a export ATP-binding/permease protein msba	TRP	0.330492	0.900978
AAEL000435	THO complex, putative	TRP	-0.372582	0.647419
AAEL000436	conserved hypothetical protein	D	-0.171759	-0.623434
AAEL000437	conserved hypothetical protein	U	-0.203228	0.991827
AAEL000438	epoxide hydrolase	M	-0.229871	-0.411589
AAEL000439	hypothetical protein	D	-0.232382	-0.605495
AAEL000441	hypothetical protein	U	-0.887769	-0.333416
AAEL000444	UDP-glucose glycoprotein:glucosyltransferase	D	-0.213734	-0.468524
AAEL000449	acidic ribosomal protein P1, putative	RTT	0.427485	-0.384786
AAEL000450	ras gtpase activating protein	D	-1.12324	1.1728
AAEL000452	histone acetyltransferase gcn5	D	-0.421134	-0.554487
AAEL000453	conserved hypothetical protein	D	-0.455631	-0.157372
AAEL000454	isocitrate dehydrogenase	M	2.58891	-0.699486
AAEL000455	conserved hypothetical protein	U	-0.739667	-0.391996
AAEL000456	conserved hypothetical protein	D		1.90508
AAEL000460	conserved hypothetical protein	D	-0.537485	-0.830347
AAEL000462	conserved hypothetical protein	U	-0.37422	-0.494515
AAEL000463	hypothetical protein	RTT	-0.505697	-0.577938
AAEL000464	conserved hypothetical protein	U	-0.375646	-0.766409
AAEL000465	conserved hypothetical protein	D	-0.657843	-0.794569
AAEL000466	voltage and ligand gated potassium channel	TRP	-0.815769	-1.55843
AAEL000467	mitochondrial ribosomal protein, L49, putative	REDOX/STRESS/MIT	-0.405205	-0.254861
AAEL000468	mediator complex, subunit, putative	D	0.591033	0.306098
AAEL000469	conserved hypothetical protein	D	-0.472092	-0.601432
AAEL000470	hypothetical protein	U	-0.677163	-0.401111
AAEL000471	monocarboxylate transporter	TRP	-0.374968	0.475436
AAEL000472	zinc finger protein, putative	D	-0.587967	-0.581618
AAEL000473	hypothetical protein	U	-0.290003	-1.07916
AAEL000475	conserved hypothetical protein	U	-0.2946	0.632296
AAEL000476	conserved hypothetical protein	U	-0.418721	0.105733
AAEL000477	nadph fad oxidoreductase	REDOX/STRESS/MIT	-0.652213	-0.29733
AAEL000480	hypothetical protein	D	-0.594099	1.1065
AAEL000481	rab3 interacting molecule	D		-0.605479
AAEL000482	histone H3	RTT	0.401955	-0.377614
AAEL000484	conserved hypothetical protein	U	-0.379032	-0.996666
AAEL000485	paramyosin, putative	CS	-0.361093	-0.487471
AAEL000487	hypothetical protein	U	0.239995	-0.569813
AAEL000488	conserved hypothetical protein	U	-0.351905	0.434567
AAEL000489	P21-activated kinase, pak	D	-0.206803	-0.612415
AAEL000490	histone H4	RTT	0.0771621	-0.543611
AAEL000492	histone H3	RTT	-0.210456	-0.545049
AAEL000493	heparan sulfate 6-o-sulfotransferase	D	0.761574	0.603892
AAEL000494	histone h2a	RTT	-0.652106	-0.294803
AAEL000496	conserved hypothetical protein	D	-0.285459	-1.86952
AAEL000497	histone h2a	RTT		-0.571033
AAEL000500	conserved hypothetical protein	D	0.614011	-0.201417
AAEL000501	histone H4	RTT	0.329203	-2.59833
AAEL000502	nadph fad oxidoreductase	REDOX/STRESS/MIT	0.556221	2.70656
AAEL000503	hypothetical protein	D		-0.492727
AAEL000504	conserved hypothetical protein	U	-0.468401	0.320244
AAEL000505	conserved hypothetical protein	D	-0.600106	1.3033
AAEL000506	histone H3	RTT		0.8243
AAEL000507	conserved hypothetical protein	D	0.202663	0.433986
AAEL000508	fibrinogen and fibronectin	I	-0.666269	-0.599569
AAEL000509	rho gtpase activating protein	D	-0.448729	-0.464428
AAEL000510	conserved hypothetical protein	D	-0.409216	-0.186338
AAEL000512	dynein heavy chain	CS	-0.470988	-1.34378
AAEL000514	hypothetical protein	U	-0.0695048	-0.671168
AAEL000517	histone H4	RTT	-0.530805	-0.159853
AAEL000519	hypothetical protein	U	-0.270593	-0.842472
AAEL000520	conserved hypothetical protein	U	0.535907	-0.256287
AAEL000521	hypothetical protein	U	0.167175	-1.1332
AAEL000522	hypothetical protein	U	-0.603662	0.339969
AAEL000523	ring finger protein	TRP	-0.650938	0.906969
AAEL000527	polynucleotide kinase- 3'-phosphatase	D	-0.271286	-0.427308
AAEL000528	conserved hypothetical protein	D	-0.266348	0.419989
AAEL000530	carboxylesterase	REDOX/STRESS/MIT	-0.798209	0.100494
AAEL000531	conserved hypothetical protein	U	-0.508074	-0.399121
AAEL000533	antifreeze protein, putative	I		-0.505839
AAEL000534	pickpocket	TRP	0.207161	-0.63932
AAEL000535	conserved hypothetical protein	I	-0.593689	0.619115
AAEL000539	hypothetical protein	U		0.836135
AAEL000540	fasciclin, putative	D	-0.221211	-0.616878
AAEL000543	galactose-specific C-type lectin, putative	I	1.09501	0.553375
AAEL000545	carboxylesterase	REDOX/STRESS/MIT	-0.515227	-0.77412
AAEL000546	carboxylesterase	REDOX/STRESS/MIT	-0.30917	-0.401417
AAEL000549	fibulin 1 and	D	-0.724753	-0.501085
AAEL000551	hypothetical protein (pacifastin light chain [Culex quinquefasciatus])	D	0.203538	-0.61149
AAEL000553	tropomyosin, putative	CS	-0.45614	1.09803
AAEL000556	galactose-specific C-type lectin, putative	I	-0.686815	-0.721376
AAEL000557	conserved hypothetical protein	U		-0.496229
AAEL000558	neural stem cell-derived dendrite regulator	M		-1.11291
AAEL000560	hypothetical protein	U	-0.285683	-0.57528
AAEL000561	hypothetical protein	U	-0.584185	-0.598956
AAEL000563	galactose-specific C-type lectin, putative	I	0.420577	0.237696
AAEL000564	myotubularin	D	-0.262759	-0.783264
AAEL000565	hypothetical protein	D	-0.100715	0.415029
AAEL000566	conserved hypothetical protein	U	-0.19429	-0.950239
AAEL000567	sugar transporter	TRP	-0.16513	0.494087
AAEL000569	omega-crystallin, putative	D	0.175982	-1.44385
AAEL000572	AMP dependent ligase	M	-0.301843	0.453723
AAEL000573	conserved hypothetical protein	U	-0.447213	0.655723
AAEL000574	conserved hypothetical protein	D	0.890642	-0.485613
AAEL000576	lachesin, putative	D	-0.39756	1.47012
AAEL000577	DNA binding protein elf-1	D	-0.308664	-0.624894
AAEL000578	conserved hypothetical protein	D	0.460251	0.170312
AAEL000579	conserved hypothetical protein	U	0.248028	0.519138
AAEL000580	conserved hypothetical protein	D	-0.767816	0.425725
AAEL000584	sex-determining region y protein, sry	D	2.90855	1.34458
AAEL000585	hypothetical protein	CS	-0.607356	-1.84021
AAEL000588	conserved hypothetical protein	D	-0.513925	-0.119763
AAEL000589	serine/threonine protein kinase	D	0.247206	-0.650325
AAEL000590	conserved hypothetical protein	D	-0.32868	-2.15115
AAEL000591	hypothetical protein	D	-0.291445	-0.511092
AAEL000593	mitochondrial 18 kda protein (mtp18)	REDOX/STRESS/MIT	0.827575	-0.225755
AAEL000594	conserved hypothetical protein	D	0.0397747	0.799589
AAEL000595	beat protein	D	-0.123341	0.687105
AAEL000599	wingless protein, putative	D	0.135529	3.61524
AAEL000600	Wnt10a protein, putative	D	0.147575	0.662196
AAEL000601	hypothetical protein	D		-0.770547
AAEL000602	conserved hypothetical protein	D	-0.447083	-0.672041
AAEL000603	conserved hypothetical protein	D		0.839474
AAEL000607	hypothetical protein	U	-0.388481	0.400092
AAEL000609	conserved hypothetical protein	U	-0.00180144	0.730371
AAEL000610	hypothetical protein	D	-0.554703	0.504975
AAEL000611	antibacterial peptide, putative	I		-0.437589
AAEL000612	hypothetical protein	U	-0.516049	0.218868
AAEL000614	Odorant receptor 83c, putative	CSR	-0.128744	0.85361
AAEL000617	carbonic anhydrase	M	-0.146367	-0.472081
AAEL000618	wingless protein, putative	D		0.840946
AAEL000619	conserved hypothetical protein	U	0.558975	0.814004
AAEL000620	hypothetical protein	U	-0.738837	-0.785982
AAEL000622	conserved hypothetical protein	D	-0.418086	-0.93004
AAEL000623	conserved hypothetical protein	RTT	-0.165908	-1.77768
AAEL000624	rho-gap 92b	D	-0.46684	-0.236441
AAEL000625	antibacterial peptide, putative	I	-0.531166	-0.393908
AAEL000627	antibacterial peptide, putative	I	0.504585	-0.157214
AAEL000628	Odorant receptor 83c, putative	CSR	-0.40266	1.12112
AAEL000629	adenylate kinase 3, putative	D	-0.433533	-0.168165
AAEL000630	cardioacceleratory peptide 2a, putative	D	0.300036	1.39721
AAEL000631	conserved hypothetical protein	RTT	0.179761	-0.542655
AAEL000632	WNT4 precursor, putative	D	-0.187193	1.13606
AAEL000634	ceramide glucosyltransferase	M	0.0425028	1.18139
AAEL000635	cop9 complex subunit 7a	D	-0.664755	-0.298523
AAEL000636	conserved hypothetical protein	D	1.45653	2.09762
AAEL000637	hypothetical protein	U	-0.47678	0.467041
AAEL000638	hypothetical protein	U	-0.47333	-1.17341
AAEL000639	n-acetylgalactosaminyltransferase	M	-0.663867	-0.895424
AAEL000640	alanine-glyoxylate aminotransferase	D	-0.130939	-0.532349
AAEL000641	protein disulfide isomerase	D	-0.420687	0.896579
AAEL000643	zinc finger protein	D	-0.345261	0.554948
AAEL000644	conserved hypothetical protein	D	-0.410075	0.285123
AAEL000645	hypothetical protein	U	-0.0123213	-2.26107
AAEL000646	n-acetylgalactosaminyltransferase	M	-0.444815	0.300539
AAEL000647	predicted protein	DIG		-0.48293
AAEL000649	conserved hypothetical protein	U	0.406263	-0.39864
AAEL000651	alpha-amylase	DIG	-0.118932	-0.578662
AAEL000652	gram-negative bacterial binding protein, putative	I	-0.725738	-1.36932
AAEL000653	zinc carboxypeptidase	PROT	-0.237788	-0.488532
AAEL000654	n-acetylgalactosaminyltransferase	M	-0.482337	0.392285
AAEL000658	conserved hypothetical protein	U	-0.29351	0.409238
AAEL000659	exosome complex exonuclease rrp43 (ribosomal RNA processing protein 43	D	-0.34057	0.923465
AAEL000660	peptide methionine sulfoxide reductase, putative	D	-0.419779	-0.672399
AAEL000661	t-cell specific transcription factor, tcf	D	-0.416417	0.597882
AAEL000664	hypothetical protein	U		-1.05358
AAEL000666	pmp22 peroxisomal membrane protein, putative	D	0.228778	-0.637575
AAEL000667	alpha-amylase	DIG	-1.27965	-0.408895
AAEL000668	conserved hypothetical protein	D	-0.234825	-1.17313
AAEL000669	conserved hypothetical protein	U	-0.596277	0.219929
AAEL000670	methionine sulfoxide reductase	D	-0.606927	-1.46047
AAEL000671	toll	I	0.000534668	-0.408683
AAEL000673	conserved hypothetical protein	D	-0.313988	-0.551011
AAEL000674	RNA m5u methyltransferase	RTT	-0.190788	-1.42659
AAEL000675	hypothetical protein	U	-0.947254	0.205187
AAEL000677	DNA-directed RNA polymerase subunit rpb8	RTT	-0.29623	-1.01387
AAEL000679	NEDD8, putative	D	-0.423285	-0.32707
AAEL000680	hypothetical protein	D	-0.805392	-1.04677
AAEL000681	hypothetical protein	U	0.792318	-0.27297
AAEL000682	hypothetical protein	U	-0.493991	-1.45163
AAEL000683	conserved hypothetical protein	U	0.906115	1.65136
AAEL000684	conserved hypothetical protein	D	-0.230591	0.464726
AAEL000685	conserved hypothetical protein	U	1.93564	-0.0937417
AAEL000686	lipase	M	-0.212541	0.59009
AAEL000687	glucosyl/glucuronosyl transferases	M	0.190607	0.464384
AAEL000689	steroid dehydrogenase	M	-0.454677	0.294754
AAEL000690	steroid dehydrogenase	M	-0.159472	0.898621
AAEL000691	conserved hypothetical protein	D	-0.454375	-0.199886
AAEL000692	partner of sld5	D	-0.319976	-0.630783
AAEL000694	conserved hypothetical protein	U	0.219494	-0.483533
AAEL000695	conserved hypothetical protein	D	-0.388202	-1.22296
AAEL000696	hypothetical protein	D	-0.411261	0.471214
AAEL000697	hypothetical protein	U	0.326757	-0.939877
AAEL000698	conserved hypothetical protein	D	-0.243856	-2.04188
AAEL000700	cadherin	CS		0.847688
AAEL000702	hypothetical protein	U	-0.543207	-0.966543
AAEL000703	glycogen phosphorylase	D	-0.303699	0.456384
AAEL000704	synaptotagmin, putative	D	-0.216016	0.453764
AAEL000706	serine palmitoyltransferase	M	-0.50012	-0.442148
AAEL000707	cell cycle control protein cwf22	D	-0.490408	-0.866774
AAEL000708	hiv-1 rev binding protein	D	-0.427227	-1.72305
AAEL000710	conserved hypothetical protein	U	-0.632719	-0.665208
AAEL000711	hypothetical protein	U	-0.587798	-0.390531
AAEL000712	hypothetical protein	D	-0.40448	-0.663723
AAEL000713	reticulon/nogo	D	0.415233	1.01067
AAEL000715	zinc finger protein	D		-0.733968
AAEL000716	chondroitin 4-sulfotransferase	D	-0.601473	0.288018
AAEL000717	protocadherin	CS		-0.535173
AAEL000718	virus-induced RNA, putative	D		-0.593935
AAEL000719	pak-interacting exchange factor, beta-pix/cool-1	D	-0.855079	0.27781
AAEL000720	conserved hypothetical protein	D	0.211384	0.557366
AAEL000722	conserved hypothetical protein	U		-0.705265
AAEL000723	hypothetical protein	U		-0.524349
AAEL000724	conserved hypothetical protein	D	0.295311	-0.502364
AAEL000725	conserved hypothetical protein	D	-0.478203	0.223307
AAEL000726	fibrinogen and fibronectin	I	-0.530243	-0.384186
AAEL000728	ribosomal protein S6 kinase	RTT	-0.365766	-0.945643
AAEL000729	hypothetical protein	D	-0.395996	0.703689
AAEL000730	conserved hypothetical protein	D	-0.150366	-0.454898
AAEL000731	hypothetical protein	U	-0.126991	-0.535808
AAEL000732	conserved hypothetical protein	U	2.00753	-0.948602
AAEL000735	acyl-CoA oxidase	M	-0.445679	0.547587
AAEL000736	conserved hypothetical protein	D	-0.498068	0.213546
AAEL000737	rab6 gtpase activating protein, gapcena (rabgap1 protein)	D	-0.458002	-0.220888
AAEL000739	hypothetical protein	U	-1.39478	-0.208222
AAEL000740	conserved hypothetical protein	U	-0.593449	0.317225
AAEL000741	ecdysone-induced protein 74EF (ETS transcription factor E74A)	D	-0.224017	-1.20649
AAEL000744	troponin C	D	-0.320876	-1.00198
AAEL000745	hypothetical protein	U	-0.337489	-0.498746
AAEL000747	conserved hypothetical protein	U	-0.169113	0.504409
AAEL000748	conserved hypothetical protein	U	-0.136225	-0.513476
AAEL000749	conserved hypothetical protein	I	-0.309588	-0.683349
AAEL000752	conserved hypothetical protein	D	-0.287211	0.518756
AAEL000753	conserved hypothetical protein	D	-0.561056	-0.312271
AAEL000754	conserved hypothetical protein	U	-0.59387	0.261441
AAEL000755	conserved hypothetical protein	D	-0.145615	-1.00231
AAEL000756	hypothetical protein	D	-0.341593	-1.42124
AAEL000759	gamma-glutamylcysteine synthetase, putative	D	-0.523824	-0.107546
AAEL000761	hypothetical protein	D	0.0287819	0.830874
AAEL000764	hypothetical protein	D	0.706706	0.129218
AAEL000765	hexamerin 2 beta	I	-0.332408	0.542178
AAEL000766	ubiquinol cytochrome C oxidoreductase-subunit 6.4kD-subunit, putative	D	0.596432	1.20312
AAEL000767	phospholipid-transporting atpase 1 (aminophospholipid flippase 1)	TRP	0.269796	0.536862
AAEL000769	arginine/serinech splicing factor	RTT	-0.495513	-0.390717
AAEL000770	platelet-activating factor acetylhydrolase isoform 1b alpha subunit	D	-0.726128	0.531999
AAEL000775	antibacterial peptide, putative	I	-0.326683	-0.414028
AAEL000777	antibacterial peptide, putative	I	-0.412126	-0.986044
AAEL000779	hypothetical protein	U	-0.604327	-0.412217
AAEL000781	hypothetical protein	D	-0.523759	-0.35082
AAEL000783	conserved hypothetical protein	U	-0.453132	0.310399
AAEL000784	hypothetical protein	D	-1.17429	-0.55452
AAEL000787	ubiquitin c-terminal hydrolase x4	PROT	-0.479003	-0.580579
AAEL000789	hypothetical protein	U	-0.304633	-0.624249
AAEL000790	conserved hypothetical protein	D	-0.346202	-0.609098
AAEL000791	hypothetical protein	U	-0.705399	0.316368
AAEL000792	conserved hypothetical protein	D	-0.248155	-0.400583
AAEL000793	venom allergen	M	-0.321568	-0.544378
AAEL000795	ubiquitin	D	-0.298118	-0.617724
AAEL000796	conserved hypothetical protein	CSR	-0.484872	0.457435
AAEL000797	dimethylaniline monooxygenase	D	0.379331	-0.441944
AAEL000798	sterol regulatory element binding protein cleavage-activating protein (srebp cleavage-activating protein) (scap)	D	-0.194907	-0.753654
AAEL000799	hypothetical protein	U	-0.544073	1.24161
AAEL000800	microsomal dipeptidase	PROT		0.756762
AAEL000801	metalloproteinase, putative	PROT		-0.485717
AAEL000802	conserved hypothetical protein	U	-0.540762	0.545705
AAEL000804	conserved hypothetical protein	U	-0.755962	1.06107
AAEL000806	hypothetical protein	D	-0.119743	1.63236
AAEL000808	nucleoprotein, putative	D	-0.242046	2.40689
AAEL000810	protein kinase c	D	-0.643665	0.485591
AAEL000812	conserved hypothetical protein	U	-0.650799	-0.826279
AAEL000813	dimethylaniline monooxygenase	D		0.786916
AAEL000814	steroid dehydrogenase	M	-0.36753	-0.630579
AAEL000815	conserved hypothetical protein	U	-0.464502	-0.948726
AAEL000816	carbonic anhydrase	M	-0.408704	-0.397315
AAEL000817	rhomboid	D	-0.593111	-0.350319
AAEL000818	conserved hypothetical protein	D	-0.26048	0.515004
AAEL000819	hypothetical protein	U	-0.307529	-0.762835
AAEL000821	conserved hypothetical protein	CSR	0.760275	-0.15472
AAEL000822	kinesin-like protein KLP68D	CS	0.34324	-0.564035
AAEL000824	hypothetical protein	D	-0.673276	-0.701051
AAEL000826	hypothetical protein	D	-0.139669	0.560836
AAEL000828	vitellogenin, putative	M	-0.328158	-0.765281
AAEL000831	conserved hypothetical protein	CSR	-0.558831	-0.284186
AAEL000832	cleavage and polyadenylation specificity factor cpsf	D	0.310329	-1.1447
AAEL000835	conserved hypothetical protein	CSR	-0.368003	0.593368
AAEL000836	spermatogenesis associated factor	D	0.241939	-0.532092
AAEL000837	conserved hypothetical protein	CSR	-0.187537	0.650397
AAEL000838	hypothetical protein	U	0.288734	-0.435488
AAEL000839	O-fucosyltransferase, putative	D	-1.34223	-0.379893
AAEL000842	microsomal dipeptidase	PROT	0.612696	-1.11348
AAEL000843	carbonic anhydrase II, putative	M		-0.549101
AAEL000844	ad-003	D	0.465997	-0.209869
AAEL000845	protein-tyrosine phosphatase	D	0.299307	-1.14997
AAEL000847	conserved hypothetical protein	U	-0.413374	0.454256
AAEL000850	tyrosine kinase receptor	D	-0.367662	0.564408
AAEL000851	conserved hypothetical protein	U	-0.431561	-0.418273
AAEL000852	peptidyl-prolyl cis/trans isomerase, putative	D	0.391477	-0.636099
AAEL000856	germ cell-less protein	D	-0.420031	0.862607
AAEL000857	conserved hypothetical protein	D	0.105045	-0.414
AAEL000858	ral guanine nucleotide exchange factor, putative	D	-0.177815	-2.01614
AAEL000860	conserved hypothetical protein	D	-0.10749	0.714969
AAEL000861	hypothetical protein	U	-0.194512	1.76168
AAEL000863	SPASIC protein, putative	D		0.44061
AAEL000864	sex-determining region y protein, sry	D	0.180848	-0.459081
AAEL000865	hypothetical protein	U	1.17764	0.724277
AAEL000866	hypothetical protein	D	-0.5559	-0.363865
AAEL000869	zinc finger protein	D	-0.257804	-0.772831
AAEL000870	conserved hypothetical protein	U	-0.48768	0.120458
AAEL000871	conserved hypothetical protein	D	-0.263846	1.04485
AAEL000874	hypothetical protein	U		0.756583
AAEL000875	conserved hypothetical protein	U	-0.431002	0.0901505
AAEL000876	conserved hypothetical protein	D	-0.512834	-0.14807
AAEL000879	cuticle protein, putative	CS	-0.237418	-0.401359
AAEL000880	hypothetical protein	D	-0.177573	0.610645
AAEL000882	conserved hypothetical protein	D	-0.57519	-0.891904
AAEL000883	hypothetical protein	D	-1.69291	-0.304183
AAEL000884	eukaryotic translation initiation factor 2 alpha kinase 1 (hemegulated eukaryotic initiation factor eif-2-alpha kinase)	RTT	-0.268769	0.739403
AAEL000885	cytoplasmic dynein heavy chain	D	0.335317	0.717136
AAEL000886	hypothetical protein	D	-0.520448	-0.225075
AAEL000887	conserved hypothetical protein	U	-0.405795	0.294617
AAEL000888	single stranded DNA binding protein	D	-0.592493	-0.106799
AAEL000889	carboxylesterase	REDOX/STRESS/MIT	-0.421147	-1.20487
AAEL000890	conserved hypothetical protein	U	-0.456759	-0.609053
AAEL000891	conserved hypothetical protein	U	-0.475355	0.312592
AAEL000892	hypothetical protein	U	-0.242425	-1.99178
AAEL000893	sex-determining region y protein, sry	D	0.56523	1.03043
AAEL000895	peroxisome biogenesis factor 1 (peroxin-1)	REDOX/STRESS/MIT	-0.701528	0.488764
AAEL000896	conserved hypothetical protein	U	0.446629	0.411699
AAEL000899	glycosyltransferase	D	-0.323532	0.666874
AAEL000900	conserved hypothetical protein	D	-0.474453	-1.19344
AAEL000902	sugar transporter	TRP	-0.383034	-0.619392
AAEL000903	hypothetical protein (enhancer of yellow 2 [Culex quinquefasciatus])	U	-0.412896	-0.183706
AAEL000904	carboxylesterase	REDOX/STRESS/MIT		-0.558566
AAEL000907	hypothetical protein	U	0.459292	0.349804
AAEL000908	conserved hypothetical protein	D	-0.448543	-0.217604
AAEL000909	histone H1, putative	RTT	0.140513	0.842098
AAEL000910	conserved hypothetical protein	D	-0.184074	1.02378
AAEL000911	conserved hypothetical protein	U	-0.186693	0.605385
AAEL000914	conserved hypothetical protein	U	-0.316745	0.942547
AAEL000915	hypothetical protein	D	1.19186	0.180394
AAEL000916	conserved hypothetical protein	U	-0.292499	0.775994
AAEL000917	conserved hypothetical protein	D	-0.261718	-1.76818
AAEL000918	carboxylesterase	REDOX/STRESS/MIT	-0.314786	-0.552099
AAEL000919	hypothetical protein	U	0.47288	0.171096
AAEL000920	hypothetical protein	U	-0.685061	-0.583832
AAEL000921	conserved hypothetical protein	U	-0.231136	-0.77581
AAEL000923	conserved hypothetical protein	D	-0.324711	-0.59678
AAEL000924	eukaryotic translation initiation factor 2-alpha kinase	RTT	-0.187973	-1.074
AAEL000925	leucine-zipper-like transcriptional regulator 1 (LZTR-1)	D	-0.349503	1.24126
AAEL000926	pickpocket	TRP	-0.42045	-0.185585
AAEL000927	hypothetical protein	U	0.437034	0.623107
AAEL000931	alkaline phosphatase	D	-0.763708	0.405095
AAEL000932	conserved hypothetical protein	D	-0.488673	1.06175
AAEL000933	conserved hypothetical protein	U	-0.588508	-0.86939
AAEL000934	clathrin light chain	TRP	-0.227683	-0.408706
AAEL000935	hypothetical protein	U	-0.403852	-0.0546503
AAEL000936	hypothetical protein	REDOX/STRESS/MIT	-0.660749	-0.666621
AAEL000937	conserved hypothetical protein	PROT	0.357261	0.967607
AAEL000938	conserved hypothetical protein	D	1.10131	0.142691
AAEL000939	conserved hypothetical protein	D	-0.533109	0.341112
AAEL000940	conserved hypothetical protein	U	-0.373333	-1.00421
AAEL000941	mitochondrial inner membrane protein translocase, 8kD-subunit, putative	REDOX/STRESS/MIT	-0.432736	-0.0785315
AAEL000942	conserved hypothetical protein	U	0.165712	-0.638243
AAEL000943	conserved hypothetical protein	U	0.352455	1.36671
AAEL000944	conserved hypothetical protein	U	-0.178457	-1.56392
AAEL000945	conserved hypothetical protein	D	0.135016	0.429313
AAEL000946	conserved hypothetical protein	U	-1.82155	-0.334968
AAEL000947	microsomal signal peptidase 23 kd subunit (spc22/23)	D	-0.598405	-0.711029
AAEL000948	membrane, integral membrane	CS	-0.624417	1.05003
AAEL000950	conserved hypothetical protein	U	-0.431656	0.623718
AAEL000952	binding	D	-0.418745	-0.16596
AAEL000953	conserved hypothetical protein	U	0.348486	-0.698124
AAEL000954	conserved hypothetical protein	D	-0.624801	0.258476
AAEL000955	conserved hypothetical protein	D	0.124663	1.12683
AAEL000956	conserved hypothetical protein	D		-0.456741
AAEL000958	conserved hypothetical protein	U	-0.349337	-0.459363
AAEL000959	arginine or creatine kinase	D	-0.411106	-0.896022
AAEL000961	conserved hypothetical protein	D	-0.380098	0.568791
AAEL000962	conserved hypothetical protein	D	-0.47315	1.05005
AAEL000963	conserved hypothetical protein	U	-0.543814	-0.2896
AAEL000964	regulatory factor X-associated ankyrin-containing protein, putative	D	-0.15722	-0.965138
AAEL000967	tmc7 protein	D	-0.503753	0.542587
AAEL000969	hypothetical protein	U	-0.520139	-1.59761
AAEL000970	predicted protein	U	0.208262	-0.444495
AAEL000972	conserved hypothetical protein	D	-0.39848	-1.50598
AAEL000973	conserved hypothetical protein	D	1.23722	-0.73456
AAEL000974	zinc finger protein	D	-0.394084	-0.513204
AAEL000975	hypothetical protein	D	-0.222418	-1.10105
AAEL000976	nucleoprotein, putative	D	-0.2443	-0.919155
AAEL000978	conserved hypothetical protein	D	-0.318772	-0.556631
AAEL000979	hypothetical protein	D	-0.703265	-0.173907
AAEL000980	hypothetical protein	D	-0.180585	-1.27947
AAEL000981	hypothetical protein	U	-0.403192	-0.54735
AAEL000982	mediator complex, subunit, putative	RTT	0.54814	0.424152
AAEL000983	clathrin coat assembly protein ap19	TRP	-0.125715	1.94004
AAEL000984	conserved hypothetical protein	D	-0.209065	1.26848
AAEL000985	conserved hypothetical protein	U	-0.387863	-0.654917
AAEL000986	NADH-ubiquinone oxidoreductase ashi subunit	REDOX/STRESS/MIT		-0.710536
AAEL000987	60S ribosomal protein L8	RTT	-0.556402	-1.17247
AAEL000988	conserved hypothetical protein	D		-0.486938
AAEL000989	hypothetical protein	U	0.500979	2.01566
AAEL000990	conserved hypothetical protein	D	0.282935	-0.66205
AAEL000991	conserved hypothetical protein	D	0.252119	-0.617509
AAEL000993	dally	D	-0.253534	-0.639655
AAEL000994	conserved hypothetical protein	D	-0.368419	-0.696236
AAEL000995	hypothetical protein	U	-0.448649	0.229084
AAEL000997	nucleoprotein, putative	D	0.159226	-0.927527
AAEL000998	galactose-specific C-type lectin, putative	I	-0.513302	-0.938578
AAEL000999	DNA replication licensing factor MCM7	RTT	0.306493	-0.499016
AAEL001000	1-acyl-sn-glycerol-3-phosphate acyltransferase	M	1.75218	-0.405522
AAEL001001	hypothetical protein	U	-0.31027	0.55308
AAEL001002	sodium/solute symporter	TRP	-0.417321	-0.768988
AAEL001003	nucleoprotein, putative	D	-0.837035	-1.47807
AAEL001004	conserved hypothetical protein	U	-0.356851	-0.728874
AAEL001005	calreticulin	TRP	0.541073	0.379637
AAEL001007	conserved hypothetical protein	D	-0.568963	-0.814086
AAEL001008	conserved hypothetical protein	D	0.370226	-1.02954
AAEL001009	dab2-interacting protein	D	-0.196771	0.656588
AAEL001010	defective proboscis extension response, putative	I	2.60135	0.323761
AAEL001011	conserved hypothetical protein	U	-0.833497	-0.358711
AAEL001012	hypothetical protein	U	-0.620094	-1.37371
AAEL001013	conserved hypothetical protein	D	-0.517806	0.0278908
AAEL001014	vacuolar protein sorting-associated	D	-0.376518	-0.612218
AAEL001015	conserved hypothetical protein	U	-0.210659	0.677675
AAEL001017	tyrosine-protein kinase	D	-0.522807	0.612277
AAEL001018	conserved hypothetical protein	D	-0.822858	0.393197
AAEL001019	translation elongation factor	RTT	-0.155426	0.934998
AAEL001020	anterior fat body protein	D	0.393631	-0.711331
AAEL001021	conserved hypothetical protein	CS	-0.190066	-0.490437
AAEL001023	p15-2b protein, putative	D	-0.499519	-0.458145
AAEL001025	conserved hypothetical protein	D	-0.324963	-1.99132
AAEL001026	conserved hypothetical protein	U	0.180332	-1.49462
AAEL001027	hypothetical protein	U	-0.407884	0.419788
AAEL001028	hypothetical protein	CS	-0.479518	-0.681867
AAEL001029	conserved hypothetical protein	D	-0.328764	-1.16079
AAEL001030	S-formylglutathione hydrolase, putative	D	0.719468	0.526295
AAEL001032	conserved hypothetical protein	U	-0.436923	-0.477878
AAEL001033	methyl-cpg binding protein, mbd	D	-0.496082	-0.311373
AAEL001034	adenylate cyclase type vi	D	-0.310336	-0.945384
AAEL001035	anterior fat body protein	D	1.66582	-0.381182
AAEL001036	ikappab kinase complex-associated protein	I	-1.2468	-0.340224
AAEL001037	ribosomal RNA methyltransferase	RTT	-0.226587	-1.06928
AAEL001038	cak1	D	-0.515297	-1.27488
AAEL001039	metaxin	D	-0.660503	-0.304331
AAEL001041	guanine nucleotide-binding protein beta 3 (g protein beta3)	D	-0.339637	1.44889
AAEL001042	hypothetical protein	CS	-0.306626	-0.506332
AAEL001043	hypothetical protein	U	-0.177382	-0.421623
AAEL001044	tyrosyl-tRNA synthetase	D		-0.695382
AAEL001045	hypothetical protein	U	-0.514644	0.34339
AAEL001046	protein-tryrosine phosphatase	D	-0.418686	-0.390075
AAEL001047	adenylate cyclase	D	-0.431227	0.346557
AAEL001049	conserved hypothetical protein	U	0.350173	-0.860214
AAEL001051	conserved hypothetical protein	U	-0.779507	0.241126
AAEL001052	heat shock protein, putative	REDOX/STRESS/MIT	-0.588881	-0.136202
AAEL001053	hypothetical protein	U	-0.535659	-0.70509
AAEL001054	glutathione-s-transferase theta, gst	REDOX/STRESS/MIT	-0.344819	0.448565
AAEL001055	conserved hypothetical protein	U	1.95634	0.341989
AAEL001056	hypothetical protein	D	-0.223577	-0.736485
AAEL001057	lipase	M	-1.12253	0.635483
AAEL001061	glutathione-s-transferase theta, gst	REDOX/STRESS/MIT	0.240229	-0.604502
AAEL001062	hypothetical protein	U	-0.754093	-0.221884
AAEL001063	hypothetical protein	U	-0.302207	-0.734807
AAEL001064	triacylglycerol lipase, putative	M		-0.550589
AAEL001066	mitochondrial ribosomal protein, L22, putative	REDOX/STRESS/MIT	0.913214	0.324305
AAEL001067	hypothetical protein	U	-0.52426	-0.488979
AAEL001068	myosin light chain 2V, putative	CS	1.34237	-0.327784
AAEL001070	conserved hypothetical protein	U	-0.254683	-0.670108
AAEL001071	glutathione-s-transferase theta, gst	REDOX/STRESS/MIT		-0.436525
AAEL001072	lipase	M	-0.647264	-0.766243
AAEL001073	malic enzyme	D	-0.392327	0.476065
AAEL001074	cadherin	CS	-0.222229	-0.411799
AAEL001075	conserved hypothetical protein	D	-0.3405	-0.759996
AAEL001077	conserved hypothetical protein	I	-0.213005	-0.987328
AAEL001078	glutathione-s-transferase theta, gst	REDOX/STRESS/MIT	-0.533204	0.261565
AAEL001079	fgf receptor activating protein	D	-0.243356	0.457966
AAEL001080	RNA 3' terminal phosphate cyclase	RTT	1.60368	-1.39921
AAEL001081	triacylglycerol lipase, putative	M	-0.467607	0.562157
AAEL001082	conserved hypothetical protein	U	-0.782963	-0.475847
AAEL001083	conserved hypothetical protein	U	-0.47873	-0.227837
AAEL001087	synaptic vesicle protein	D		-0.669011
AAEL001091	malic enzyme	D	-0.853774	-2.21027
AAEL001092	UDP-glucose pyrophosphatase	D	0.423312	-0.465654
AAEL001093	phd finger protein	U	-0.495926	0.244626
AAEL001094	conserved hypothetical protein	D	-0.242347	1.9752
AAEL001095	hypothetical protein	D	0.454157	-0.426924
AAEL001096	lipase	M	-0.653999	-0.899224
AAEL001097	hypoxia-inducible factor	D	0.365978	-0.662445
AAEL001098	clip-domain serine protease, putative	I	-0.782545	-0.348163
AAEL001099	DEAD box polypeptide	D	1.07273	0.633189
AAEL001102	adenosine kinase	D	-0.218773	1.0659
AAEL001103	prefoldin, subunit, putative	D	-0.378895	-1.13415
AAEL001104	conserved hypothetical protein	D	0.368485	-0.437485
AAEL001105	von Hippel-Lindau disease tumor suppressor, putative	D	-0.213685	-0.722814
AAEL001106	conserved hypothetical protein	U	-0.258141	-1.80504
AAEL001107	hypothetical protein	U		0.787984
AAEL001110	jnk stimulatory phosphatase (jsp1)	D	-0.446492	-0.981173
AAEL001112	conserved hypothetical protein	PROT	-1.10445	0.12838
AAEL001113	inorganic phosphate cotransporter, putative	TRP	1.14348	-0.929221
AAEL001115	conserved hypothetical protein	TRP	-0.192725	0.661215
AAEL001116	hypothetical protein	D	-0.257727	0.974512
AAEL001120	conserved hypothetical protein	D		-0.776882
AAEL001123	conserved hypothetical protein	TRP	0.305225	0.405829
AAEL001124	conserved hypothetical protein	D	0.206421	-0.8802
AAEL001125	p15-2b protein, putative	D	-0.289442	2.78755
AAEL001126	rest corepressor (corest) protein	D	0.196358	-1.26728
AAEL001127	defective proboscis extension response, putative	I	-0.196577	-0.660465
AAEL001130	alpha-amylase	DIG	-0.641211	1.12866
AAEL001132	conserved hypothetical protein	U	0.210038	-0.604176
AAEL001133	conserved hypothetical protein	D	0.109455	-0.92052
AAEL001135	hypothetical protein	U	-0.432847	-0.221568
AAEL001136	hypothetical protein	RTT	0.117661	-0.524294
AAEL001137	hypothetical protein	U	-0.560782	-0.399506
AAEL001138	hypothetical protein	D	-0.181899	-0.881512
AAEL001139	br serine/threonine-protein kinase	D	-0.307526	0.478218
AAEL001140	MutS protein, putative	D	-0.428915	-0.209899
AAEL001142	rab gdp/gtp exchange factor	D	-0.505806	-0.731682
AAEL001143	conserved hypothetical protein	U	-0.408829	0.485311
AAEL001144	conserved hypothetical protein	PROT	0.379706	0.860886
AAEL001145	dual specificity protein phosphatase 7, putative	D	-0.303347	-0.703474
AAEL001146	n-acetylgalactosaminyltransferase	M		0.844931
AAEL001147	nucleic acid binding, zinc ion binding	RTT	-0.809498	-0.318263
AAEL001148	homeobox protein	RTT	3.30456	0.274074
AAEL001151	n-acetylgalactosaminyltransferase	M	-0.336155	-0.672901
AAEL001152	beta-1,3-galactosyltransferase-6	D	0.0297799	1.0579
AAEL001153	conserved hypothetical protein	D	0.38868	-0.444302
AAEL001154	conserved hypothetical protein	D	-0.528855	0.101282
AAEL001155	hypothetical protein	D		0.925411
AAEL001156	conserved hypothetical protein	U	0.43866	-0.525712
AAEL001157	light protein	D	2.22928	-0.495278
AAEL001158	fructose-1,6-bisphosphatase	TRP		1.47648
AAEL001159	ribonuclease t2	RTT		0.78793
AAEL001160	zinc finger protein	D		-1.61634
AAEL001161	hypothetical protein	U	-0.659898	-0.230056
AAEL001162	conserved hypothetical protein	U	0.44069	-0.628319
AAEL001163	macroglobulin/complement	I	2.40633	-0.589965
AAEL001164	NADH:ubiquinone dehydrogenase, putative	REDOX/STRESS/MIT	-0.514875	-0.383901
AAEL001165	ras GTP exchange factor, son of sevenless	D	1.98324	0.616431
AAEL001166	protein phosphatases pp1 regulatory subunit	D	-0.130041	-0.86695
AAEL001167	synaptotagmin	D	0.37264	0.669361
AAEL001168	hypothetical protein	U	0.367007	-1.22976
AAEL001169	ribosome biogenesis protein bop1 (block of proliferation 1 protein)	RTT	-0.481704	0.243112
AAEL001170	conserved hypothetical protein	M	0.485436	-0.207386
AAEL001171	tRNA-dihydrouridine synthase	RTT	-0.275446	-0.852697
AAEL001172	conserved hypothetical protein	U	-0.573315	0.17132
AAEL001173	amidase	DIG	-0.348988	-0.553486
AAEL001174	hypothetical protein	CSR		-0.607851
AAEL001175	DNA photolyase	REDOX/STRESS/MIT	-0.21282	-0.740197
AAEL001177	signal recognition particle, 14kD, putative	RTT	-0.565159	0.365599
AAEL001178	serine protease	I	-0.433801	-0.471519
AAEL001179	conserved hypothetical protein	CSR	0.459713	-0.219606
AAEL001181	hypothetical protein	U	-0.0373032	-0.57358
AAEL001182	phosphotyrosyl phosphatase activator	D	-0.333964	0.555536
AAEL001183	zinc binding dehydrogenase	M	-0.588077	-0.625175
AAEL001184	conserved hypothetical protein	U	-0.409614	0.104672
AAEL001185	conserved hypothetical protein	U	-0.157708	-0.433438
AAEL001186	hypothetical protein	U	0.260544	0.430466
AAEL001187	conserved hypothetical protein	D	0.0895234	-0.60635
AAEL001188	conserved hypothetical protein	D	-0.526445	-0.474188
AAEL001191	conserved hypothetical protein	D	-0.254607	1.27272
AAEL001193	regulator of g protein signaling	D	0.277288	-0.462853
AAEL001195	Juvenile hormone-inducible protein, putative	D	-0.290034	-0.770169
AAEL001196	cadherin	CS	0.356202	0.699082
AAEL001198	sodium/solute symporter	TRP	0.717555	-0.803191
AAEL001199	Putative GTP-binding protein 5	D	1.58391	0.0858413
AAEL001200	aspartyl-tRNA synthetase	D		-0.438799
AAEL001201	hypothetical protein	U	-0.522408	-0.304672
AAEL001202	conserved hypothetical protein	D	-0.617872	0.539365
AAEL001203	conserved hypothetical protein	D	0.507512	-1.28592
AAEL001204	sterol o-acyltransferase	M	-0.378491	-1.32402
AAEL001205	ubiquitin protein ligase	D	-0.971033	-0.940387
AAEL001207	hypothetical protein	D	-0.387253	1.67411
AAEL001209	sodium-dependent phosphate transporter	TRP	-0.654359	1.38083
AAEL001210	NADH ubiquinone oxidoreductase subunit, putative	REDOX/STRESS/MIT	-0.584739	0.236204
AAEL001211	COMPASS component SWD2, putative	CS	-0.408909	-0.258959
AAEL001213	conserved hypothetical protein	U	0.316221	-1.22632
AAEL001215	conserved hypothetical protein	U	-0.216479	-3.1427
AAEL001217	tripartite motif protein 45	D	-0.49878	0.54
AAEL001218	alanyl-tRNA synthetase	RTT	0.251437	-0.422258
AAEL001222	hypothetical protein	U	0.537221	0.271215
AAEL001223	engulfment and cell motility protein	CS	0.360518	0.525051
AAEL001224	conserved hypothetical protein	CSR	-0.525467	0.675423
AAEL001225	glycoside hydrolases	M	-0.713435	0.223696
AAEL001226	conserved hypothetical protein	D	0.912548	-0.158194
AAEL001227	sidestep protein	D	0.221899	0.712511
AAEL001228	myelin transcription factor 1, myt1	RTT	-0.635538	-1.08563
AAEL001229	metalloproteinase, putative	PROT	0.253576	0.56391
AAEL001230	myelin transcription factor 1, myt1	RTT	0.0115253	1.05139
AAEL001231	MIND-MELD/ADAM	D	-0.150385	0.463011
AAEL001232	tubulointerstitial nephritis antigen	M	-0.569411	-0.832792
AAEL001233	hypothetical protein	I	-0.354879	0.705018
AAEL001234	trypsin	DIG	0.0302338	-0.720182
AAEL001235	palmitoyl-protein thioesterase	D	0.3765	0.872467
AAEL001237	conserved hypothetical protein	U	-0.216303	1.6573
AAEL001238	bap28	D		-0.575364
AAEL001239	cation efflux protein/ zinc transporter	TRP	0.552891	-0.260552
AAEL001240	chaoptin	I(LRR)	0.0982107	-0.833363
AAEL001241	conserved hypothetical protein	D	-0.662031	-0.374769
AAEL001242	ribosomal pseudouridine synthase	RTT	-0.583555	-0.362613
AAEL001243	growth factor independence	D	-0.261704	-0.618308
AAEL001245	heterogeneous nuclear ribonucleoprotein	RTT	-0.162033	-0.670815
AAEL001246	Thymidylate kinase, putative	D	0.935229	-0.171994
AAEL001247	conserved hypothetical protein	D	-0.168978	-1.00177
AAEL001249	conserved hypothetical protein	U	-0.142071	0.951512
AAEL001250	conserved hypothetical protein	U	-0.485727	-0.256329
AAEL001251	nsfl1 cofactor P47	D	0.0966141	-0.9295
AAEL001253	hypothetical protein	U	-0.666683	-0.612942
AAEL001254	conserved hypothetical protein	U	0.152494	0.910167
AAEL001256	hypothetical protein	U	0.184858	-1.43792
AAEL001257	sugar transporter	TRP	-0.440096	-0.296866
AAEL001260	conserved hypothetical protein	D	-0.495213	-0.35208
AAEL001262	conserved hypothetical protein	U	0.0970358	1.46988
AAEL001263	predicted protein	U	-0.631546	-0.323971
AAEL001264	conserved hypothetical protein	U		-0.502496
AAEL001265	conserved hypothetical protein	U	-0.125986	-0.839998
AAEL001266	nsfl1 cofactor P47	D	-0.51263	-0.211799
AAEL001267	hypothetical protein	D	-0.225242	-0.890857
AAEL001269	anion exchange protein 2, slc4a2	CS	0.113743	1.06232
AAEL001270	conserved hypothetical protein	U	-0.70797	-0.137049
AAEL001271	conserved hypothetical protein	U	-0.303481	0.478655
AAEL001272	hypothetical protein	D	0.471404	-1.47437
AAEL001273	Sec24B protein, putative	M		-0.460215
AAEL001274	hypothetical protein	D	0.154233	-0.694244
AAEL001275	ef-hand protein nucb1	D	-0.448854	-0.857396
AAEL001276	conserved hypothetical protein	D	-0.0837206	0.566809
AAEL001277	arf gtpase-activating protein	D	-0.562427	-0.268538
AAEL001278	hypothetical protein	U	-0.512819	-0.575624
AAEL001281	hypothetical protein	U	-0.322951	1.69339
AAEL001283	conserved hypothetical protein	D	-0.780532	-0.208388
AAEL001284	hypothetical protein	U	0.593188	-0.35368
AAEL001285	conserved hypothetical protein	U	-0.239428	0.476523
AAEL001286	predicted protein	U	-0.359939	-0.95973
AAEL001287	conserved hypothetical protein	D	-0.195537	-0.801652
AAEL001288	cytochrome P450	REDOX/STRESS/MIT	-0.45404	-0.157489
AAEL001289	permease, putative	TRP	-0.179401	-0.88677
AAEL001290	conserved hypothetical protein	U	-0.471391	-0.573149
AAEL001292	cytochrome P450	REDOX/STRESS/MIT	-0.522801	-0.934689
AAEL001293	conserved hypothetical protein	D	-0.0992086	0.61532
AAEL001294	conserved hypothetical protein	U		-0.553663
AAEL001295	conserved hypothetical protein	U	0.124693	-0.903605
AAEL001296	hypothetical protein	D	-0.299918	-0.618388
AAEL001299	conserved hypothetical protein	D	2.2036	-0.24082
AAEL001302	expressed protein (HR39)	D	0.537286	-0.888857
AAEL001303	Odorant receptor 13a, putative	CSR	-1.00619	0.465748
AAEL001306	conserved hypothetical protein	D	0.409782	-0.889826
AAEL001307	SEC14, putative	D	-0.528694	0.232046
AAEL001309	conserved hypothetical protein	D	-0.306875	-0.708575
AAEL001312	cytochrome P450	REDOX/STRESS/MIT	0.972699	-0.135108
AAEL001313	conserved hypothetical protein	U	-0.483992	-0.163858
AAEL001314	conserved hypothetical protein	U	-0.150584	2.20637
AAEL001315	conserved hypothetical protein	D	0.483237	-0.161828
AAEL001316	conserved hypothetical protein	U	0.553026	-0.249774
AAEL001318	CRAL/TRIO domain-containing protein	TRP	-0.453078	-0.763005
AAEL001320	cytochrome P450	REDOX/STRESS/MIT	-0.280764	-0.511354
AAEL001321	Transcription factor dp	RTT		-1.21088
AAEL001322	hypothetical protein	U	-0.280517	-0.707223
AAEL001324	replication factor C large subunit, putative	RTT	-0.312707	-2.20753
AAEL001325	conserved hypothetical protein	U	-0.262258	1.00847
AAEL001326	conserved hypothetical protein	U	-0.419452	-0.433991
AAEL001327	conserved hypothetical protein	U	-0.905243	-0.346
AAEL001328	hypothetical protein	U	0.0572285	1.13057
AAEL001329	mitochondrial carrier protein	REDOX/STRESS/MIT	1.65611	-0.907587
AAEL001330	zinc metalloproteinase	PROT	-0.339434	-0.700701
AAEL001331	mannose-1-phosphate guanyltransferase	M	0.42876	-0.590946
AAEL001332	conserved hypothetical protein	U	-0.542292	-0.903639
AAEL001333	protein arginine n-methyltransferase 1, putative	D		-0.668703
AAEL001335	hypothetical protein	D	-0.425262	-0.432709
AAEL001336	charged multivesicular body protein 2a	D	-0.484214	-0.156538
AAEL001339	conserved hypothetical protein	D	-0.591339	-0.801652
AAEL001342	conserved hypothetical protein	D	-0.28458	-0.945589
AAEL001345	conserved hypothetical protein	U	0.268392	-1.40114
AAEL001346	conserved hypothetical protein	U	0.331206	-0.520616
AAEL001348	conserved hypothetical protein	D	0.5218	-0.445116
AAEL001351	hypothetical protein	U	-0.773495	0.443507
AAEL001352	scaffold attachment factor b	D	0.653514	-0.28193
AAEL001356	RNA-binding protein	RTT	-0.434855	-0.416409
AAEL001361	Brahma associated protein 170kD, putative	D	0.758035	-0.296848
AAEL001362	hypothetical protein	U	0.188054	-0.427576
AAEL001363	small nuclear ribonucleoprotein Sm D1, putative	RTT	-0.479179	0.897551
AAEL001364	glucosyl/glucuronosyl transferases	M	-0.459451	0.138138
AAEL001366	conserved hypothetical protein	U	-0.0845481	0.434359
AAEL001367	type iv inositol 5-phosphatase	TRP	0.750502	-1.00724
AAEL001368	kek1	I(LRR)		0.82657
AAEL001369	conserved hypothetical protein	U		-0.425232
AAEL001370	muscle-specific tyrosine kinase receptor	D	-0.511514	0.413882
AAEL001371	pre-mrna cleavage factor im, 25kD subunit	D	-0.743447	-0.947446
AAEL001372	sentrin/sumo-specific protease senp7	M	-0.519938	0.77051
AAEL001374	flagellar radial spoke protein	D	-0.493076	0.955971
AAEL001376	hypothetical protein	U	-0.677766	1.60259
AAEL001377	hypothetical protein	U	-0.363369	-0.918593
AAEL001379	conserved hypothetical protein	U	-1.04029	-0.358737
AAEL001380	lim homeobox protein	D	-0.507618	0.173832
AAEL001384	triple functional domain, trio	D	-0.30267	-0.453969
AAEL001385	conserved hypothetical protein	D	-0.515765	-0.730216
AAEL001386	hypothetical protein	U	-0.200491	0.700918
AAEL001387	hypothetical protein	U	-0.858079	-0.962251
AAEL001388	hypothetical protein	D	-0.352079	0.411386
AAEL001389	conserved hypothetical protein	D	-0.0778701	-1.26853
AAEL001390	conserved hypothetical protein	D	-0.737075	0.135365
AAEL001391	hypothetical protein	U	0.13741	-0.469805
AAEL001392	hypothetical protein	U	-0.380698	-0.462623
AAEL001395	suppression of tumorigenicity	D	-0.322503	-0.71026
AAEL001396	mandelate racemase	D	-0.315769	0.454608
AAEL001400	DNA-directed RNA polymerases III 12.5 kDa polypeptide, putative	RTT	-0.580038	-0.183637
AAEL001405	clathrin coat assembly protein	TRP	-0.0854484	1.49055
AAEL001406	conserved hypothetical protein	PROT	-0.342094	-0.727464
AAEL001407	cdk4/6	D	-0.218037	0.496962
AAEL001408	hypothetical protein	D	-0.407307	1.1557
AAEL001409	conserved hypothetical protein	U	0.091514	-0.655501
AAEL001410	snf2 histone linker phd ring helicase	D	-0.322259	0.579879
AAEL001411	myosin heavy chain, nonmuscle or smooth muscle	CS	0.260923	-0.495618
AAEL001412	conserved hypothetical protein	D	-0.443096	-0.735902
AAEL001414	conserved hypothetical protein	U	-0.235146	0.535509
AAEL001416	conserved hypothetical protein	D	-0.256229	0.543425
AAEL001418	conserved hypothetical protein	D	-0.377011	-0.764014
AAEL001420	conserved hypothetical protein	D	1.84629	0.339463
AAEL001421	high density lipoprotien binding protein / vigilin	D	-0.368163	-0.537868
AAEL001422	proteasome inhibitor	D		-0.814677
AAEL001423	acid phosphatase-1	M	-0.211495	-0.560802
AAEL001424	mitochondrial inner membrane protease subunit	REDOX/STRESS/MIT		0.421621
AAEL001425	conserved hypothetical protein	U		-0.770211
AAEL001426	poly(a)-specific ribonuclease (deadenylation nuclease)	RTT	0.430731	0.161552
AAEL001427	short-chain dehydrogenase	REDOX/STRESS/MIT	-0.405633	-0.856053
AAEL001429	amino acid transporter	TRP	0.241868	-1.14872
AAEL001431	hypothetical protein	D	-0.651311	0.702471
AAEL001434	coronin	D	1.18103	0.688592
AAEL001435	Sp?tzle 2 (Spz2)	I	0.349518	0.594489
AAEL001436	hypothetical protein	U	-0.846584	-0.162097
AAEL001437	conserved hypothetical protein	D	0.0722139	0.571045
AAEL001438	hypothetical protein	D	0.577654	0.286725
AAEL001439	mitochondrial ribosomal protein, L22, putative	REDOX/STRESS/MIT	-0.443644	-0.363271
AAEL001445	conserved hypothetical protein	U	-0.356913	-0.470817
AAEL001446	testis-specific protein pbs13 (t-complex 11 )	D		-1.04579
AAEL001447	conserved hypothetical protein	D	-0.59777	0.132755
AAEL001448	conserved hypothetical protein	D	0.186288	0.444314
AAEL001449	conserved hypothetical protein	D	-0.453804	-0.776909
AAEL001450	crossveinless	CS	-0.680743	1.11746
AAEL001451	DNA repair protein Rad62, putative	RTT	-0.511793	0.243801
AAEL001452	conserved hypothetical protein	U	-0.42359	-0.482609
AAEL001453	conserved hypothetical protein	RTT	0.106428	0.640821
AAEL001455	hypothetical protein	D	0.596483	-0.240225
AAEL001456	conserved hypothetical protein	RTT	0.330636	-0.410756
AAEL001457	guanylatte cyclase alpha 1 subunit	D	-0.194124	-0.448769
AAEL001458	heparan sulfate sulfotransferase	D	0.31044	0.403534
AAEL001459	deltex, putative	D	-0.218094	-1.96246
AAEL001463	conserved hypothetical protein	U	-0.370895	-1.47606
AAEL001466	conserved hypothetical protein	U	1.06761	-0.22908
AAEL001467	sdk-P1	D	-0.625766	-0.19517
AAEL001469	kek1	I(LRR)	-0.68919	-0.261495
AAEL001470	poly(adpbose) glycohydrolase	RTT	-0.283193	-0.471369
AAEL001473	dynamin-associated protein	D	-0.609169	-0.353038
AAEL001475	conserved hypothetical protein	D	0.12037	-0.781641
AAEL001476	conserved hypothetical protein	D	-0.157597	-1.02365
AAEL001477	laminin alpha-1, 2 chain	CS		0.823409
AAEL001478	bile acid beta-glucosidase, putative	D	-0.699514	1.01033
AAEL001479	protoheme ix farnesyltransferase	D	0.352419	0.639554
AAEL001480	phosphoglucomutase	M	-0.56676	0.409659
AAEL001481	hypothetical protein	U	0.212693	-0.613918
AAEL001482	hypothetical protein	U	-0.303933	1.26661
AAEL001484	chromosome region maintenance protein 1/exportin	D	-0.328969	0.418669
AAEL001485	conserved hypothetical protein	D	0.296662	0.494833
AAEL001487	conserved hypothetical protein	CSR	0.369261	0.707995
AAEL001488	ribosomal protein L15	RTT	-0.41485	0.149148
AAEL001489	hypothetical protein	U	-0.160073	-0.682597
AAEL001490	acylphosphatase, putative	D	0.168578	-0.489167
AAEL001492	cgmp-dependent 3,5-cyclic phosphodiesterase	D	0.0378348	0.404792
AAEL001494	conserved hypothetical protein	D	-0.451117	0.477393
AAEL001495	conserved hypothetical protein	U	0.13015	-0.653654
AAEL001496	transcription elongation factor s-ii	RTT	-0.429698	-0.440534
AAEL001498	hypothetical protein	U	-0.83259	0.546342
AAEL001500	insulinprotein enhancer protein isl	D	0.352365	-0.95102
AAEL001502	hypothetical protein	U	-0.135138	1.66741
AAEL001503	sodium/hydrogen exchanger 3 (nhe3)	TRP	-0.459511	-0.948306
AAEL001504	Dual specificity tyrosine-phosphorylationgulated kinase	D	-0.288273	-0.94944
AAEL001505	conserved hypothetical protein	D	1.0235	0.495495
AAEL001506	U3 small nucleolar ribonucleoprotein protein mpp10	RTT	-0.431397	0.629717
AAEL001507	conserved hypothetical protein	U	0.237114	-0.420796
AAEL001510	Odorant receptor 94b, putative	CSR	-0.688639	0.131562
AAEL001511	conserved hypothetical protein	U	0.849099	-0.257801
AAEL001512	hypothetical protein	D	-0.73414	-0.175272
AAEL001513	wdpeat protein	D	-0.396839	-0.525834
AAEL001516	vesicle associated protein, putative	D	-0.420635	-0.706684
AAEL001518	zinc finger protein	D	-1.06592	0.443998
AAEL001519	hypothetical protein	U	-0.299804	-0.554879
AAEL001520	conserved hypothetical protein	U	-0.230735	-0.544611
AAEL001521	death executioner Bcl-2, putative	D	0.253741	1.40325
AAEL001523	secretory Phospholipase A2, putative	M	0.178186	-0.563943
AAEL001525	conserved hypothetical protein	D	-0.496518	0.445348
AAEL001526	zinc finger protein	D	-0.531765	-0.504218
AAEL001527	conserved hypothetical protein	D	-0.266171	-0.500683
AAEL001528	hypothetical protein	D	0.3063	-1.87073
AAEL001529	hypothetical protein	U	-0.491926	0.328796
AAEL001530	hypothetical protein	U	-0.782252	-0.423713
AAEL001531	conserved hypothetical protein	D	-0.0824448	0.549823
AAEL001535	conserved hypothetical protein	D	-0.442439	0.943411
AAEL001538	conserved hypothetical protein	U		-0.996003
AAEL001539	hypothetical protein	U	-0.404802	0.21768
AAEL001541	component of oligomeric golgi complex	D		0.693502
AAEL001542	voltage and ligand gated potassium channel	TRP	-0.430668	-1.05272
AAEL001543	hypothetical protein	RTT	0.644214	0.162378
AAEL001544	conserved hypothetical protein	U	-0.279867	0.600088
AAEL001545	conserved hypothetical protein	D	-0.538894	-0.315483
AAEL001546	protein phosphatase 1 regulatory inhibitor subunit 16a	D	-0.471727	-0.83661
AAEL001549	protein kinase c	D	-0.475076	0.361321
AAEL001550	hypothetical protein	U	-0.22838	0.576714
AAEL001551	conserved hypothetical protein	D	-0.186982	0.591224
AAEL001554	phd finger protein	D	-0.232837	-0.803432
AAEL001558	hypothetical protein	U	-0.342774	-0.467755
AAEL001559	conserved hypothetical protein	D	-0.242418	-1.23862
AAEL001560	conserved hypothetical protein	U	-0.61523	-0.143485
AAEL001561	conserved hypothetical protein	U	-0.488318	-0.23012
AAEL001563	conserved hypothetical protein	U	0.231536	0.50135
AAEL001564	taz protein (tafazzin)	M	0.876463	0.247098
AAEL001565	peptidyl-glycine alpha-amidating monooxygenase	M	0.487708	-0.70312
AAEL001568	glycine receptor beta precursor, putative	D	0.358326	-0.439881
AAEL001569	conserved hypothetical protein	D	0.139219	-1.12159
AAEL001570	conserved hypothetical protein	D	-0.239571	-0.414673
AAEL001572	hypothetical protein	U	-0.51583	-0.885532
AAEL001573	conserved hypothetical protein	U	-0.744084	0.404478
AAEL001576	conserved hypothetical protein	U	-0.480192	-1.0168
AAEL001577	conserved hypothetical protein	U	-0.260976	-0.903849
AAEL001578	hypothetical protein	D	-0.787672	0.919068
AAEL001579	hypothetical protein	U	-0.627733	0.271614
AAEL001580	otefin, putative	D	-0.530078	0.174009
AAEL001581	conserved hypothetical protein	U	-0.226781	-0.597284
AAEL001582	kinesin	CS	-0.635276	0.31972
AAEL001583	conserved hypothetical protein	U	-0.213059	0.414467
AAEL001585	predicted protein	D		-0.556808
AAEL001586	glucosyl/glucuronosyl transferases	M	-0.275254	-0.865269
AAEL001587	hypothetical protein	D	-0.348906	-0.511065
AAEL001588	glutamate carboxypeptidase	PROT	0.983925	-0.715685
AAEL001589	hypothetical protein	U	-0.478669	-0.639896
AAEL001593	glycerol-3-phosphate dehydrogenase	M	0.106194	1.89011
AAEL001594	conserved hypothetical protein	D	-0.0956596	-0.653434
AAEL001595	conserved hypothetical protein	D	-0.464406	-0.14698
AAEL001599	conserved hypothetical protein	U	-0.642763	0.331853
AAEL001600	conserved hypothetical protein	D	-0.2384	-0.470288
AAEL001602	conserved hypothetical protein	U	0.267941	-0.703833
AAEL001603	integrin alpha-ps	CS	-0.265107	-0.477253
AAEL001604	guanine nucleotide exchange factor	D	-0.33886	2.35745
AAEL001605	microtubule binding protein, putative	CS	0.472348	0.317696
AAEL001606	g protein-coupled receptor	D	0.643458	-0.832355
AAEL001609	hypothetical protein	U	-0.410625	-1.28043
AAEL001610	hypothetical protein	D	1.13335	-0.568568
AAEL001611	conserved hypothetical protein	D	-0.616497	-0.445543
AAEL001612	dicer-1	D	-0.490742	0.186597
AAEL001613	organic anion transporter	TRP	0.0855825	-0.631817
AAEL001615	mitochondrial ribosomal protein, S18C, putative	REDOX/STRESS/MIT	-0.242532	0.491019
AAEL001616	vesicular-fusion protein nsf	D	-0.754257	0.652578
AAEL001617	conserved hypothetical protein	D	-0.248754	-0.662944
AAEL001618	ATP-dependent RNA helicase	RTT	-0.450789	-0.509528
AAEL001620	conserved hypothetical protein	TRP	-0.635487	-0.500408
AAEL001621	conserved hypothetical protein (allergen domain)	D	-0.384249	-0.652794
AAEL001623	proteasome subunit	D	-0.194536	0.848684
AAEL001625	conserved hypothetical protein	D		-0.800459
AAEL001626	zinc/iron transporter	TRP	-0.464164	-0.278224
AAEL001628	hypothetical protein	U	-0.825923	-2.52129
AAEL001629	camp-specific 3,5-cyclic phosphodiesterase	D		0.791198
AAEL001630	hypothetical protein	U	-0.140217	0.588563
AAEL001631	hypothetical protein	D	-0.583475	-0.0368248
AAEL001632	multicopper oxidase	D		0.823267
AAEL001634	conserved hypothetical protein	U	-0.653793	0.288381
AAEL001635	conserved hypothetical protein	D	-0.559286	0.953288
AAEL001636	nuclear transcription factor, x-box binding 1 (nfx1)	TRP	-0.299322	-1.05281
AAEL001637	conserved hypothetical protein	RTT	-0.646328	0.721626
AAEL001638	conserved hypothetical protein	U	-0.216506	1.93296
AAEL001641	deoxyribonuclease I, putative	D	-0.548706	-0.160948
AAEL001642	6-pyruvoyltetrahydropterin synthase, putative	M	-0.254033	0.693002
AAEL001643	conserved hypothetical protein	D	0.337866	-0.471162
AAEL001644	conserved hypothetical protein	U	0.147321	-0.750807
AAEL001646	inward rectifier potassium channel, putative	TRP		0.895563
AAEL001647	hypothetical protein	D	-0.743428	0.342633
AAEL001648	kinesin family member 21	CS	0.150534	-0.775392
AAEL001650	conserved hypothetical protein (Niemann-Pick type C2 (Npc2)-like domain	I		-0.463739
AAEL001651	conserved hypothetical protein	D	-0.469956	-0.161809
AAEL001654	conserved hypothetical protein	U	3.14646	-0.0928473
AAEL001655	structural maintenance of chromosomes smc4	D	-0.165565	0.680154
AAEL001657	DEAD box ATP-dependent RNA helicase	RTT	-0.411706	0.662557
AAEL001658	sodium-dependent phosphate transporter	TRP	0.289894	-1.3104
AAEL001660	kv channel-interacting protein 2 (KChIP2), putative	D	-0.548796	0.623874
AAEL001663	hypothetical protein	U	-0.458062	-0.237316
AAEL001665	hypothetical protein	D	-0.471024	0.180952
AAEL001667	multicopper oxidase	D	0.425365	0.256013
AAEL001668	enolase	D	-0.209277	-0.958711
AAEL001669	hypothetical protein	D	-0.25538	-0.801245
AAEL001671	hypothetical protein	U	-0.401052	-1.54798
AAEL001672	multicopper oxidase	D	0.120141	1.16589
AAEL001673	actin	CS	-0.243577	-0.433053
AAEL001674	serine-type enodpeptidase, putative	PROT	0.162507	-0.960439
AAEL001675	serine protease	I	-0.353777	0.570225
AAEL001676	defective proboscis extension response, putative	I	0.132911	-1.45811
AAEL001677	conserved hypothetical protein	D	-0.419787	-0.334616
AAEL001678	hypothetical protein	U	-0.195393	-0.853919
AAEL001679	hypothetical protein	PROT	-0.328429	-0.455947
AAEL001681	conserved hypothetical protein	U	-0.955254	0.152781
AAEL001683	conserved hypothetical protein	D	-0.543808	0.56944
AAEL001685	conserved hypothetical protein	U	1.64896	0.798045
AAEL001686	conserved hypothetical protein	U	0.555158	0.487427
AAEL001687	adenylate cyclase	TRP	0.780717	-0.279443
AAEL001689	retinal homeobox protein	D		-0.636017
AAEL001690	serine-type enodpeptidase, putative	PROT	-0.389885	-0.722736
AAEL001691	adenylate cyclase	TRP	-0.384031	-1.13377
AAEL001692	conserved hypothetical protein	U	-0.427179	-0.585173
AAEL001693	serine-type enodpeptidase, putative	PROT	-0.54315	-0.262686
AAEL001694	conserved hypothetical protein	U	-1.5713	-0.398941
AAEL001695	orthopedia homeobox protein	D	-0.225664	-0.749974
AAEL001696	paired box protein, putative	D	-0.273566	2.36726
AAEL001697	adenylate cyclase, putative	TRP	-0.296255	-0.780733
AAEL001698	charged multivesicular body protein 4b	D	-0.516141	-0.252483
AAEL001699	adenylate cyclase	TRP	0.543271	0.302705
AAEL001701	serine-type enodpeptidase, putative	PROT	-0.149386	0.641904
AAEL001702	conserved hypothetical protein	U	0.301109	0.442489
AAEL001704	conserved hypothetical protein	D	0.113036	-1.00457
AAEL001706	p15-2a protein, putative	D	-0.255087	0.678991
AAEL001707	epsilon-trimethyllysine 2-oxoglutarate dioxygenase	TRP	-0.497515	-0.218707
AAEL001708	conserved hypothetical protein	U	-0.295497	-0.869835
AAEL001709	adaptin, alpha/gamma/epsilon	D	-0.263844	0.413802
AAEL001711	activin receptor type I, putative	D		-0.40461
AAEL001712	hypothetical protein	U	0.273842	-1.41036
AAEL001714	p15-2a protein, putative	D	-0.547215	0.498434
AAEL001715	chaperonin	D	-1.18968	-0.124146
AAEL001722	conserved hypothetical protein	U	-0.257843	-0.676097
AAEL001723	conserved hypothetical protein	U	-0.380328	-0.509639
AAEL001724	conserved hypothetical protein	D	0.245017	0.408737
AAEL001725	conserved hypothetical protein	PROT	-0.397419	0.761119
AAEL001726	hypothetical protein	U	-0.422252	-0.516546
AAEL001727	hypothetical protein	U	-0.136049	0.596791
AAEL001728	conserved hypothetical protein	U	0.140441	0.401956
AAEL001729	conserved hypothetical protein	U	-0.531603	0.477467
AAEL001730	hypothetical protein	U	-0.160784	-1.65074
AAEL001731	Dual specificity tyrosine-phosphorylationgulated kinase	D	-0.822218	0.592321
AAEL001733	vacuolar sorting protein vps29	TRP	-0.444463	0.579249
AAEL001734	bric-a-brac	D	-0.319303	-0.789621
AAEL001737	conserved hypothetical protein	D	-0.557788	0.348767
AAEL001738	MRAS2, putative	D	-0.719611	0.778174
AAEL001739	bric-a-brac	D		0.846947
AAEL001740	candidate tumor suppressor protein	D	0.175729	-0.566902
AAEL001741	hypothetical protein	U	-0.327659	-0.887384
AAEL001742	conserved hypothetical protein	U	0.543806	-0.387815
AAEL001743	pupal cuticle protein 78E, putative	CS	-0.240987	0.611314
AAEL001744	jnk interacting protein (jip)	D		0.748574
AAEL001745	candidate tumor suppressor protein	D	-0.26693	-0.464339
AAEL001746	juvenile hormone resistance protein	D	-0.474203	-0.369811
AAEL001748	hypothetical protein	D	-0.498825	-0.89614
AAEL001749	ventrhoid transmembrane protein, putative	D	-0.422604	-0.258308
AAEL001751	cyclin	D	0.41358	-0.28175
AAEL001752	chloride channel protein 3	TRP		-0.419209
AAEL001753	hypothetical protein	U	-0.394878	-0.407002
AAEL001754	conserved hypothetical protein	D	-0.3868	1.76619
AAEL001755	conserved hypothetical protein	D	-0.422422	-0.395666
AAEL001756	anaphase-promoting complex subunit	D	1.73158	0.68983
AAEL001757	iduronate 2-sulfatase precursor	M	-0.292978	-0.439751
AAEL001758	hypothetical protein	U	-0.463883	-0.278835
AAEL001760	conserved hypothetical protein	D	-0.491038	-0.924647
AAEL001762	ecdysis-triggering hormone, putative	D	0.137393	-1.09925
AAEL001763	hypothetical protein	U	-0.202036	-0.957536
AAEL001765	conserved hypothetical protein	D	-0.457795	-0.381986
AAEL001769	DEAD box ATP-dependent RNA helicase	RTT		-0.823703
AAEL001770	transcription factor CP2B, putative	RTT	-0.452539	-0.445673
AAEL001771	toll	I	-0.980976	0.410203
AAEL001773	conserved hypothetical protein	PROT	-0.361364	0.484166
AAEL001774	hypothetical protein	U	-0.328786	0.472755
AAEL001775	conserved hypothetical protein	U	-0.260598	0.502872
AAEL001776	hypothetical protein	D	-0.434984	-0.347356
AAEL001777	ion transport peptide, putative	TRP	2.09591	-0.404758
AAEL001778	zinc finger protein, putative	D	1.13864	-0.462438
AAEL001779	bax inhibitor	I	-0.757727	0.557409
AAEL001780	homeobox protein distal-less dlx	RTT	-0.217854	-0.442601
AAEL001781	origin recognition complex subunit	M	-0.433251	-0.198716
AAEL001783	MSF1 protein, putative	D	0.621542	-0.242407
AAEL001784	cytidine and deoxycytidylate deaminase zinc-binding region	D	1.52546	0.272939
AAEL001785	origin recognition complex subunit	M	-0.403401	3.15433
AAEL001786	hypothetical protein	U	-0.614357	-0.131031
AAEL001787	DNA photolyase	REDOX/STRESS/MIT	-0.505719	0.201077
AAEL001789	hypothetical protein	PROT	1.7268	-0.47183
AAEL001791	conserved hypothetical protein	U		0.873759
AAEL001792	sodium/solute symporter	TRP	-0.426798	-0.240857
AAEL001795	orfY, putative	D	-0.428293	-0.770731
AAEL001796	Nuclear hormone receptor (HR78)	D	-0.436416	0.750193
AAEL001798	protein tyrosine phosphatase prl	D	-0.404301	-1.19929
AAEL001800	hsp70 binding protein	D	-0.240567	0.469942
AAEL001801	conserved hypothetical protein	U	0.291533	-1.25423
AAEL001802	macroglobulin/complement	I	-0.610833	0.260691
AAEL001803	conserved hypothetical protein	CS	0.536911	-0.512812
AAEL001804	glucosyl/glucuronosyl transferases	M	-0.412967	0.177738
AAEL001805	conserved hypothetical protein	U	-0.561853	-0.763158
AAEL001806	conserved hypothetical protein	D	-0.298294	-0.785241
AAEL001807	cytochrome P450	REDOX/STRESS/MIT	-0.352008	0.510809
AAEL001808	organic anion transporter	TRP	0.179786	-0.554809
AAEL001809	conserved hypothetical protein	U	-0.25739	0.69977
AAEL001811	conserved hypothetical protein	D	-0.362557	-1.5179
AAEL001813	sodium/solute symporter	TRP	-0.148202	0.705534
AAEL001814	conserved hypothetical protein	REDOX		-2.12091
AAEL001815	hypothetical protein	D	-0.409988	0.388691
AAEL001816	glucosyl/glucuronosyl transferases	M		-0.618057
AAEL001817	conserved hypothetical protein	U	-1.26548	-0.22808
AAEL001819	conserved hypothetical protein	U	-0.335052	-0.742251
AAEL001820	hypothetical protein	U	-0.363356	0.56482
AAEL001821	conserved hypothetical protein	D	-0.498863	-0.180562
AAEL001823	hypothetical protein	U	0.286774	2.56096
AAEL001824	hypothetical protein	D	0.0416283	0.410632
AAEL001825	hypothetical protein	U	-0.248677	0.528497
AAEL001826	Odorant-binding protein 56a, putative	CSR	0.675675	-0.319421
AAEL001827	ubiquitin specific protease 39 and snrnp assembly factor	PROT	0.609181	2.3787
AAEL001828	hypothetical protein	U	-0.44301	1.05226
AAEL001829	beta nu integrin subunit	CS	-0.116213	1.0489
AAEL001830	geranylgeranyl transferase type i beta subunit	D	-0.473133	0.464346
AAEL001831	DNA-directed RNA polymerase II	RTT	-0.348922	1.83554
AAEL001833	Juvenile hormone-inducible protein, putative	D	-0.339026	0.450477
AAEL001835	sodium/solute symporter	TRP	0.202036	-0.560075
AAEL001837	lipase	M	0.266194	-0.433416
AAEL001839	zinc carboxypeptidase	PROT	-0.314481	-0.796983
AAEL001842	zinc carboxypeptidase	PROT	-0.141218	-0.742415
AAEL001843	ski oncogene	RTT	0.557893	-0.614472
AAEL001845	short-chain dehydrogenase	REDOX/STRESS/MIT	1.1169	-0.25728
AAEL001846	zinc carboxypeptidase	PROT	-0.361512	-0.937603
AAEL001847	conserved hypothetical protein	D	-0.482299	-0.428548
AAEL001848	conserved hypothetical protein	D	0.225683	0.702489
AAEL001849	ribosomal protein L34, putative	RTT	-0.299641	-0.51373
AAEL001850	conserved hypothetical protein	U	0.354926	-0.566929
AAEL001851	conserved hypothetical protein	U	0.29727	0.942176
AAEL001852	conserved hypothetical protein	D	-0.301688	-0.411266
AAEL001853	rac-gtp binding protein	D	-0.707167	1.31821
AAEL001855	zinc carboxypeptidase	PROT	-0.622504	-0.396965
AAEL001856	adenosine kinase	D	-0.680774	-0.451367
AAEL001857	conserved hypothetical protein	D	1.27905	-0.955189
AAEL001858	hypothetical protein	U	0.0681591	-0.567354
AAEL001859	vesicle protein sorting-associated	D		0.808714
AAEL001860	conserved hypothetical protein	U	0.357197	0.599389
AAEL001862	conserved hypothetical protein	U	0.210092	1.19875
AAEL001863	zinc carboxypeptidase	PROT	-0.424	-0.431719
AAEL001865	NADH dehydrogenase, putative	REDOX/STRESS/MIT	-0.120239	0.405817
AAEL001866	hypothetical protein	U	1.2758	0.308869
AAEL001867	sodium-dependent phosphate transporter	TRP	0.272584	1.79187
AAEL001868	conserved hypothetical protein	U	-0.519117	-0.336414
AAEL001870	glycerate kinase	M	-0.406396	0.10138
AAEL001871	conserved hypothetical protein	D	-0.516764	-0.272197
AAEL001873	hypothetical protein	U	-0.475555	-0.203598
AAEL001874	cop9 complex subunit	D	-0.0808971	0.492636
AAEL001877	fucosyltransferase 11 (fut11)	D	0.645297	0.0818279
AAEL001878	lipase	M	-0.454373	-1.56061
AAEL001879	conserved hypothetical protein	D	-0.138945	0.83528
AAEL001881	conserved hypothetical protein	U	0.582792	1.38855
AAEL001882	conserved hypothetical protein	U		-0.681924
AAEL001883	mediator complex, 80kD-subunit, putative	RTT	-0.273721	-1.42875
AAEL001884	hypothetical protein	D	-0.633658	-0.366891
AAEL001885	conserved hypothetical protein	U	-0.545252	-0.44571
AAEL001886	zinc finger protein, putative	D	-0.199145	-0.501791
AAEL001887	glutamine synthetase 1, 2 (glutamate-amonia ligase) (gs)	M	-0.457645	-0.871768
AAEL001888	hypothetical protein	U	-0.390016	0.703682
AAEL001890	hypothetical protein	D	-0.0805325	-1.02441
AAEL001892	conserved hypothetical protein	U	0.223655	-0.955947
AAEL001893	zinc finger protein	D	-0.400174	-0.310028
AAEL001894	kek1	I(LRR)	-0.496643	1.04658
AAEL001895	lactosylceramide 4-alpha-galactosyltransferase (alpha- 1,4-galactosyltransferase)	D	-0.324931	1.09431
AAEL001896	UDP-N-acetylglucosamine: polypeptide-N-acetylglucosaminyl transferase, putative	M	-0.418883	0.195948
AAEL001900	lactosylceramide 4-alpha-galactosyltransferase (alpha- 1,4-galactosyltransferase)	D	-0.161835	0.587046
AAEL001901	MRAS2, putative	D	-0.460136	0.249904
AAEL001902	glutamate decarboxylase	I	-0.538642	-0.300415
AAEL001904	arp2/3	CS	0.215346	-0.597049
AAEL001906	pnuts protein	D	-0.63109	-0.445326
AAEL001908	hypothetical protein	U	-0.0973079	0.403077
AAEL001909	mitochondrial ribosomal protein, S21, putative	REDOX/STRESS/MIT	-0.147259	-0.433974
AAEL001910	zinc finger protein	D	-0.538648	0.365368
AAEL001914	scavenger receptor, putative	I	-0.216981	-0.788669
AAEL001915	tyrosine protein kinase	D	-0.232399	1.55645
AAEL001917	ribosome biogenesis protein brix	RTT	-0.479298	-0.229878
AAEL001918	hypothetical protein	U	-0.496894	-0.818672
AAEL001919	protein tyrosine phosphatase, nonceptor type nt1	D	-0.375962	-1.30177
AAEL001920	conserved hypothetical protein	D	0.313538	-0.515326
AAEL001921	hypothetical protein	U	-0.691782	-0.357098
AAEL001922	hypothetical protein	U	-0.534818	0.794814
AAEL001923	conserved hypothetical protein	U	-0.372433	0.408172
AAEL001924	zinc finger protein	D	-0.404289	-0.475535
AAEL001925	conserved hypothetical protein	D	0.409765	0.0617511
AAEL001926	mitochondrial ribosomal protein, S34, putative	REDOX/STRESS/MIT	-0.485656	-0.809297
AAEL001927	hypothetical protein	U	-0.31622	1.53318
AAEL001928	actin	CS	-0.455462	-0.986129
AAEL001929	conserved hypothetical protein	U	-0.135842	-1.01276
AAEL001931	o-sialoglycoprotein endopeptidase	M	0.424465	-0.271479
AAEL001932	conserved hypothetical protein	I	0.428767	-1.87323
AAEL001933	membrane associated ring finger 1,8	D	-0.116307	-0.673762
AAEL001934	hypothetical protein	D	-0.485343	-0.928448
AAEL001935	ctl transporter	TRP	-0.119029	-0.422646
AAEL001937	selenium-binding protein	D	-0.382534	0.629406
AAEL001938	ATP-binding cassette sub-family A member 3, putative	TRP	-0.425724	-0.181932
AAEL001939	hypothetical protein	U	-0.287689	-1.26883
AAEL001940	phosphatidate cytidylyltransferase	D	-0.469835	-1.21959
AAEL001941	hypothetical protein	D	-0.268696	-0.703903
AAEL001942	o-sialoglycoprotein endopeptidase	M	-0.21411	-1.11861
AAEL001943	mitochondrial ribosomal protein, S34, putative	REDOX/STRESS/MIT		0.802427
AAEL001945	conserved hypothetical protein	D	-0.553545	-0.298219
AAEL001950	conserved hypothetical protein	D	0.424001	-0.912269
AAEL001952	28 kDa heat- and acid-stable phosphoprotein (PDGF-associated protein), putative	D	-0.280809	1.92623
AAEL001953	conserved hypothetical protein	U	0.147935	0.91369
AAEL001955	conserved hypothetical protein	U	-0.374174	0.412978
AAEL001956	hypothetical protein	D	0.464201	0.511428
AAEL001957	conserved hypothetical protein	CSR	0.378433	0.446294
AAEL001958	hypothetical protein	D	-0.397092	0.483069
AAEL001960	cytochrome P450	REDOX/STRESS/MIT	-0.164677	-0.631225
AAEL001961	hypothetical protein	D	-0.0788053	-0.453336
AAEL001962	conserved hypothetical protein	U	-0.551657	0.803926
AAEL001963	protein serine/threonine kinase, putative	CSR	-1.14098	-0.325492
AAEL001965	imaginal disc growth factor	D	-0.441471	0.668582
AAEL001966	zinc finger protein	D	-0.326302	-1.2913
AAEL001967	protein serine/threonine kinase, putative	CSR	-0.390155	-0.468124
AAEL001968	zinc transporter	TRP	-0.438919	0.591366
AAEL001969	protein serine/threonine kinase, putative	CSR	-0.237217	-0.750449
AAEL001971	conserved hypothetical protein	U	-0.457551	0.990139
AAEL001972	TATA box binding protein (TBP)-associated factor, putative	RTT	-0.500288	-0.557449
AAEL001973	hypothetical protein	U	-0.243064	-0.778696
AAEL001975	protein serine/threonine kinase, putative	CSR	-0.409434	-0.218976
AAEL001976	camp-dependent protein kinase catalytic subunit	D	-0.184387	-0.552125
AAEL001977	conserved hypothetical protein	U	0.119684	0.436373
AAEL001978	uroporphyrinogen iii synthase	D	-0.217802	1.35485
AAEL001982	endoplasmic reticulumsident kdel protein	D		-0.50981
AAEL001986	kinesin-like protein KIF1B	CS	0.611936	-0.868187
AAEL001987	protein serine/threonine kinase, putative	CSR	-0.277164	-0.437252
AAEL001988	protein serine/threonine kinase, putative	D	-0.270773	-0.463279
AAEL001989	protein serine/threonine kinase, putative	CSR	-0.433852	-0.564591
AAEL001991	protein serine/threonine kinase, putative	CSR	-0.678362	0.519866
AAEL001993	protein serine/threonine kinase, putative	D	-1.37429	-0.303601
AAEL001996	predicted protein	D	-0.583456	-0.777274
AAEL001997	conserved hypothetical protein	D	0.0622966	-1.12445
AAEL001999	protein serine/threonine kinase, putative	CSR	-0.145794	0.486489
AAEL002000	zinc carboxypeptidase	PROT	-1.17268	-0.366906
AAEL002001	protein serine/threonine kinase, putative	D	0.923996	0.411345
AAEL002002	mitochondrial ribosomal protein, S18B, putative	REDOX/STRESS/MIT	-0.159899	0.801125
AAEL002003	protein serine/threonine kinase, putative	CSR	0.521974	0.00818754
AAEL002004	protein serine/threonine kinase, putative	CSR	-0.503688	-0.310651
AAEL002005	cytochrome P450	REDOX/STRESS/MIT	1.12059	-0.192158
AAEL002006	conserved hypothetical protein	U	-0.6961	0.708554
AAEL002009	neutral Sphingomyelinase, putative	M	0.8802	0.161227
AAEL002011	conserved hypothetical protein	CSR	0.244774	-0.521075
AAEL002014	conserved hypothetical protein	D	0.154599	1.04601
AAEL002015	protein serine/threonine kinase, putative	CSR	0.51714	-0.421423
AAEL002016	disulfide oxidoreductase	D	-0.12136	0.576736
AAEL002017	protein serine/threonine kinase, putative	CSR	0.531805	0.26001
AAEL002018	hypothetical protein	U	-0.701032	-0.528544
AAEL002019	conserved hypothetical protein	U	-0.64896	-0.128353
AAEL002020	hypothetical protein	D	-0.290811	2.63091
AAEL002022	protein serine/threonine kinase, putative	CSR	-0.429631	-0.425599
AAEL002023	imaginal disc growth factor	D	-0.405328	1.27313
AAEL002024	protein serine/threonine kinase, putative	CSR	-0.252563	-2.293
AAEL002025	conserved hypothetical protein	D	0.918235	-0.0830084
AAEL002026	protein serine/threonine kinase, putative	CSR	2.57954	-1.0663
AAEL002027	protein serine/threonine kinase, putative	CSR	-0.223433	-0.663324
AAEL002029	protein serine/threonine kinase, putative	CSR	2.16715	-0.293581
AAEL002030	hypothetical protein	D	0.261206	0.42539
AAEL002031	cytochrome P450	REDOX/STRESS/MIT	-0.422792	-0.72666
AAEL002032	hypothetical protein	U	-0.207149	-0.683244
AAEL002033	hypothetical protein	U	-0.885211	0.345171
AAEL002034	protein serine/threonine kinase, putative	CSR	-0.00708288	-0.517142
AAEL002036	nucleic acid binding	RTT	0.125912	-1.22525
AAEL002039	nadph oxidase	REDOX/STRESS/MIT	0.572289	0.301827
AAEL002040	protein serine/threonine kinase, putative	CSR	-0.267344	-0.930019
AAEL002041	protein serine/threonine kinase, putative	CSR	-0.0609778	0.587115
AAEL002042	deoxyribonuclease I, putative	D	0.295027	-0.409672
AAEL002043	cytochrome P450	REDOX/STRESS/MIT	0.561105	2.08965
AAEL002044	hypothetical protein	D	0.199233	0.754647
AAEL002046	cytochrome P450	REDOX/STRESS/MIT	-0.401635	-0.426489
AAEL002048	histidyl-tRNA synthetase	D	0.480909	0.51355
AAEL002049	circadian protein clock/arnt/bmal/pas	D	1.17702	0.233158
AAEL002051	sodium/hydrogen exchanger 7, 9 (nhe7, nhe9)	TRP	-0.565495	-0.557409
AAEL002052	conserved hypothetical protein	U	0.8286	-0.264931
AAEL002054	hypothetical protein	U	-0.549063	-0.144706
AAEL002056	conserved hypothetical protein	U		-0.645209
AAEL002059	hypothetical protein	U		-0.673484
AAEL002060	hypothetical protein	D	-0.374495	-0.490132
AAEL002061	cation-transporting atpase 13a1 (g-box binding protein)	TRP	1.77967	-0.658892
AAEL002064	conserved hypothetical protein	D	0.151132	0.411809
AAEL002065	hydroxymethylglutaryl-coa lyase	D	0.401858	0.505463
AAEL002066	conserved hypothetical protein	U	-0.477015	-0.551133
AAEL002067	cytochrome P450	REDOX/STRESS/MIT	0.485057	0.880392
AAEL002068	mitochondrial processing peptidase alpha subunit	REDOX/STRESS/MIT	-0.309511	-0.650559
AAEL002069	malonyl coa-acyl carrier protein transacylase	TRP	-0.511336	-0.318652
AAEL002071	cytochrome P450	REDOX/STRESS/MIT	-0.408185	0.708913
AAEL002072	conserved hypothetical protein	U	-0.27696	0.424639
AAEL002074	hypothetical protein	U	0.591379	1.7569
AAEL002076	outer mitochondrial translocase subunit, putative	D	-0.429959	-0.143197
AAEL002077	uv excision repair protein rad23	D	-0.552828	1.2891
AAEL002078	conserved hypothetical protein	D	-0.457367	-0.469909
AAEL002079	TATA binding protein, putative	RTT	-1.38104	-0.200365
AAEL002080	septin interacting protein, putative	D	0.450149	0.316722
AAEL002081	conserved hypothetical protein	D	-0.23277	1.08857
AAEL002083	DEAD box ATP-dependent RNA helicase	RTT	-0.784402	-0.907594
AAEL002084	suppressor of defective silencing	D	-0.517279	-1.08773
AAEL002085	cytochrome P450	REDOX/STRESS/MIT		0.815481
AAEL002087	conserved hypothetical protein	U	0.370703	0.422877
AAEL002088	sodium channel, auxiliary protein, putative	TRP	2.21503	0.677772
AAEL002090	conserved hypothetical protein	D	-0.416444	0.255601
AAEL002091	conserved hypothetical protein	D	-0.130512	-1.32158
AAEL002092	cuticle protein, putative	CS	-0.297751	0.522165
AAEL002093	hypothetical protein	U	-0.675473	-0.237434
AAEL002096	conserved hypothetical protein	U	-0.272352	-0.831637
AAEL002097	conserved hypothetical protein	U	-0.336963	0.594414
AAEL002098	DNA repair endonuclease xp-f / mei-9 / rad1	RTT	-0.252753	0.573229
AAEL002099	cuticle protein, putative	CS	-0.674262	0.23292
AAEL002101	hypothetical protein	U	-0.481073	-0.801978
AAEL002102	conserved hypothetical protein	D	-0.674204	-0.872737
AAEL002103	histone H1, putative	RTT	-0.138616	0.590835
AAEL002104	hypothetical protein	D	-0.6103	0.827286
AAEL002106	conserved hypothetical protein	D	-0.246607	-0.438025
AAEL002107	sulfide quinone reductase	D	-0.580147	0.130599
AAEL002108	nucleolar essential protein 1 (nep1)	D	-0.157582	0.824105
AAEL002109	conserved hypothetical protein	U	-0.47937	-0.730291
AAEL002110	cuticle protein, putative	CS	-0.391955	-0.822156
AAEL002111	cuticle protein, putative	CS	-0.630324	0.215886
AAEL002112	conserved hypothetical protein	D	-0.518517	0.230835
AAEL002113	3-oxoacyl-[acyl-carrier-protein] synthase	M		0.825895
AAEL002114	conserved hypothetical protein	D	0.330386	-1.44419
AAEL002115	hypothetical protein	D	-0.244057	-0.493252
AAEL002117	conserved hypothetical protein	U	-0.497498	0.26376
AAEL002119	ras	D	-0.290129	-1.06639
AAEL002120	zinc finger protein	D	-0.758343	1.44297
AAEL002122	conserved hypothetical protein	U	4.38683	1.69404
AAEL002124	serine protease	I	0.421838	0.844225
AAEL002126	masquerade	PROT	-0.628568	-0.412272
AAEL002127	tipe protein (temperature-induced paralytic e)	D	-0.471764	-1.74943
AAEL002128	serine protease	I	-0.322921	-0.475276
AAEL002129	conserved hypothetical protein	U	-0.0790312	-0.430072
AAEL002131	conserved hypothetical protein	U	-0.330754	1.97357
AAEL002132	hypothetical protein	U	-0.638431	-0.656505
AAEL002133	Juvenile hormone-inducible protein, putative	D	-0.291614	1.3489
AAEL002134	conserved hypothetical protein	U	-0.667476	-0.39173
AAEL002135	tubulin-specific chaperone b (tubulin folding cofactor b)	CS	-0.242183	-0.533115
AAEL002136	hypothetical protein	D	-0.162719	1.1634
AAEL002137	transcriptional adaptor 2 (ada2)	RTT	0.359406	-0.871442
AAEL002138	triacylglycerol lipase, putative	M	-0.42077	-0.54227
AAEL002142	conserved hypothetical protein	D	0.270168	0.690548
AAEL002143	conserved hypothetical protein	D	0.697489	0.969702
AAEL002144	hypothetical protein	U	-0.35415	-1.14565
AAEL002145	gonadotropin inducible transcription factor	REDOX/STRESS/MIT	0.117772	-1.0835
AAEL002150	conserved hypothetical protein	M	-0.122577	0.44321
AAEL002151	conserved hypothetical protein	D	-0.329495	-0.646829
AAEL002155	raslated protein Rab-10, putative	D	-1.01049	1.45964
AAEL002157	conserved hypothetical protein	U	-0.506529	0.160051
AAEL002158	secreted ferritin G subunit precursor, putative	D	-0.512906	0.558288
AAEL002160	GTP-binding protein	D		0.865238
AAEL002161	conserved hypothetical protein	D		0.859729
AAEL002162	hypothetical protein	U	-0.542687	-0.843576
AAEL002163	conserved hypothetical protein	D	-0.366841	-1.29733
AAEL002164	conserved hypothetical protein	U	-0.294546	-0.595161
AAEL002165	conserved hypothetical protein	D	-0.208333	-0.49783
AAEL002166	leucine rich repeat (in flii) interacting protein	I	-0.471226	-0.716228
AAEL002167	Gustatory receptor 21a, putative	CSR	-0.271037	-0.414037
AAEL002168	conserved hypothetical protein	U	0.201169	-1.38277
AAEL002169	conserved hypothetical protein	U	-0.332869	-0.488831
AAEL002170	phosphatidylinositol-phosphatidylcholine transfer protein, putative	D	-0.0213688	-0.624153
AAEL002171	ubiquitin specific proteinase	D	1.09514	0.420994
AAEL002172	tyrosine-protein kinase	D	-0.421019	0.246294
AAEL002173	conserved hypothetical protein	U	-0.57013	1.22412
AAEL002174	dolichyl-diphosphooligosaccharide protein glycosyltransferase	D	-0.297254	-0.926186
AAEL002175	conserved hypothetical protein	D	0.1789	1.37043
AAEL002177	serine-type enodpeptidase, putative	PROT	-0.26269	-0.857533
AAEL002178	conserved hypothetical protein	D	-1.08198	-0.55269
AAEL002179	conserved hypothetical protein	U	-0.38921	2.07013
AAEL002180	hypothetical protein	U	-0.437812	-0.534141
AAEL002181	cuticle protein, putative	CS	0.375171	0.615654
AAEL002183	oligosaccharyl transferase, subunit, putative	D	-0.256669	0.684816
AAEL002185	cuticle protein, putative	CS	-0.41838	1.73389
AAEL002186	conserved hypothetical protein	D	0.587758	-0.23077
AAEL002187	conserved hypothetical protein	U	-0.488104	-0.402327
AAEL002189	conserved hypothetical protein	U	-0.534498	-0.34055
AAEL002191	cuticle protein, putative	CS	-0.469424	-0.551332
AAEL002192	M12 mutant protein precursor, putative	D	0.191977	-1.13769
AAEL002193	hypothetical protein	U	-0.354376	0.465444
AAEL002196	procathepsin L3, putative	PROT	-0.28704	0.934705
AAEL002197	cuticle protein, putative	CS	-0.351313	-1.82419
AAEL002198	conserved hypothetical protein	U	-0.244556	1.13221
AAEL002199	conserved hypothetical protein	D	-0.919582	-0.337728
AAEL002200	fatty acid synthase	M	-0.333526	1.4735
AAEL002201	hypothetical protein	RTT	-0.444918	0.676837
AAEL002202	conserved hypothetical protein	U	-0.471933	-0.483017
AAEL002203	conserved hypothetical protein	U		-0.561458
AAEL002205	hypothetical protein	U	-0.346987	-0.572002
AAEL002206	rap gtpase-activating protein	I	-0.407224	-0.303081
AAEL002208	conserved hypothetical protein	U	-0.546828	0.698829
AAEL002212	cuticle protein, putative	CS	-0.21308	0.522239
AAEL002214	amino acid transporter	TRP	-0.61463	-0.266483
AAEL002215	conserved hypothetical protein	D	-0.536331	-0.297771
AAEL002216	5-amp-activated protein kinase, beta subunit	D	0.375808	-0.544384
AAEL002221	calcium and integrin-binding protein 1	D	-0.573762	-0.123088
AAEL002222	hypothetical protein	U	-0.421684	-0.349988
AAEL002223	conserved hypothetical protein	U	-0.286739	-1.09666
AAEL002225	5-oxoprolyl-peptidase, putative	M	-0.502962	-0.189662
AAEL002226	casein kinase	D	0.31722	-0.882531
AAEL002228	fatty acid synthase	M	0.425621	-0.26178
AAEL002229	cuticle protein, putative	CS	-0.47744	0.15883
AAEL002230	chromodomain helicase DNA binding protein	RTT	-0.422168	-0.426984
AAEL002231	cuticle protein, putative	CS	-0.351037	0.786337
AAEL002232	conserved hypothetical protein	D	-0.486682	-0.731706
AAEL002234	hypothetical protein	D		-0.621424
AAEL002235	hypothetical protein	U		0.835198
AAEL002236	sodium/shloride dependent amino acid transporter	TRP	-1.00756	-0.376944
AAEL002237	fatty acid synthase	M	-0.798234	-1.13125
AAEL002238	hypothetical protein	U	0.46683	-0.322948
AAEL002239	conserved hypothetical protein	U	-0.0455755	0.911599
AAEL002241	cuticle protein, putative	CS	0.231059	-0.546248
AAEL002242	conserved hypothetical protein	D		-0.477376
AAEL002243	conserved hypothetical protein	U	-0.484231	-0.553736
AAEL002245	hypothetical protein	U	-0.340745	-1.82913
AAEL002246	cuticle protein, putative	CS		0.820987
AAEL002247	conserved hypothetical protein	U	-0.347713	1.00602
AAEL002248	conserved hypothetical protein	D	-0.32007	-0.52997
AAEL002249	conserved hypothetical protein	U		-0.469246
AAEL002250	terminal deoxycytidyl transferase rev1	D	-0.467127	-0.36002
AAEL002251	conserved hypothetical protein	D	-0.628352	0.800113
AAEL002252	hypothetical protein	D	1.03069	-0.347703
AAEL002254	conserved hypothetical protein	PROT	-0.501015	-0.253277
AAEL002255	conserved hypothetical protein	D	-0.173663	-0.405777
AAEL002256	collagen alpha 1(xviii) chain	CS	0.829488	1.14929
AAEL002258	conserved hypothetical protein	D	-0.471763	1.70425
AAEL002260	conserved hypothetical protein	D	0.299348	-0.497848
AAEL002263	conserved hypothetical protein	U	1.5824	-0.378667
AAEL002264	conserved hypothetical protein	U	-0.801835	1.07075
AAEL002265	conserved hypothetical protein	D	-0.361453	-0.620145
AAEL002266	p15-2b protein, putative	D	-0.343311	-0.597888
AAEL002268	hypothetical protein	D	-0.30237	0.995513
AAEL002271	26S proteasome regulatory subunit S3	D	-0.694059	1.75754
AAEL002272	splicing factor yt521-b	RTT	-0.319087	-1.6906
AAEL002274	conserved hypothetical protein	D	0.421989	-0.396563
AAEL002275	kv channel-interacting protein 1 (KChIP1) , putative	D	0.615227	-0.904726
AAEL002277	camp-dependent protein kinase type i-beta regulatory subunit	D	1.50263	1.29263
AAEL002278	guanylate cyclase, putative	D		-1.35983
AAEL002279	conserved hypothetical protein	D	0.168591	-0.821528
AAEL002280	ctl2	TRP	-0.498167	0.694653
AAEL002281	hypothetical protein	D	-0.183316	-0.51302
AAEL002283	hypothetical protein	D	-0.196423	-0.428351
AAEL002284	mediator complex, subunit, putative	D	-0.227722	-0.460582
AAEL002285	zinc finger protein	D	0.974934	0.457928
AAEL002286	Autophagy-specific protein, putative	D	0.430728	0.426707
AAEL002287	trans-prenyltransferase	M	0.671402	-0.307908
AAEL002288	serine protease	I	-0.576757	-0.091298
AAEL002289	hypothetical protein	U	-0.378042	-0.795477
AAEL002290	zinc finger protein	D	0.341792	-0.69234
AAEL002291	conserved hypothetical protein	D	-0.369385	1.29581
AAEL002292	glucose transport protein, putative	TRP		-0.452636
AAEL002293	conserved hypothetical protein	U	0.277802	-0.653654
AAEL002294	sulfate transporter	TRP	0.223772	-0.43492
AAEL002299	high affinity copper transporter, putative	TRP	-0.672946	-1.52923
AAEL002300	conserved hypothetical protein	D	-0.437942	-0.655852
AAEL002301	serine protease	I	0.273185	-1.14835
AAEL002304	porphobilinogen synthase	M	-0.566496	-0.167149
AAEL002305	conserved hypothetical protein	U	0.297386	-0.696201
AAEL002306	hect E3 ubiquitin ligase	D	-0.242524	-0.844121
AAEL002307	leucinech transmembrane protein	I	-0.562158	-0.190435
AAEL002308	butyrate response factor 1 (TIS11B protein)	D	-0.206294	-0.431323
AAEL002310	conserved hypothetical protein	D	-0.50231	-0.628557
AAEL002311	ADPbosylation factor, putative	D	-0.248692	0.579204
AAEL002312	conserved hypothetical protein	D	0.767994	0.259736
AAEL002313	glucose transport protein, putative	TRP	-0.139874	-0.709724
AAEL002314	hypothetical protein	D	-0.618653	-0.920512
AAEL002315	hypothetical protein	U	0.334591	0.500009
AAEL002316	hypothetical protein	D	-0.274426	-0.88768
AAEL002317	insulin receptor	D	-0.626674	-1.23218
AAEL002319	hypothetical protein	U	0.174555	0.56704
AAEL002320	hypothetical protein	U	-0.529994	-2.35141
AAEL002322	conserved hypothetical protein	U	-0.319019	-0.927695
AAEL002323	casein kinase	D	0.628362	0.184432
AAEL002324	conserved hypothetical protein	TRP	-0.434302	0.142797
AAEL002325	conserved hypothetical protein	D	-1.05195	0.208875
AAEL002326	pickpocket, putative	TRP		-0.585767
AAEL002327	hypothetical protein	U		-0.493309
AAEL002328	conserved hypothetical protein	U	0.498606	0.343205
AAEL002329	alpha-1,3-mannosyl-glycoprotein beta-1, 2-n-acetylglucosaminyltransferase	M	-0.276546	0.807845
AAEL002330	conserved hypothetical protein	D	-0.382162	-0.622902
AAEL002331	mannose-6-phosphate isomerase	M	0.29887	-0.675389
AAEL002333	conserved hypothetical protein	I	-0.519602	0.442577
AAEL002334	eukaryotic translation initiation factor 3 subunit	RTT	-0.348682	0.590989
AAEL002335	atbf1	D	-0.17518	0.544986
AAEL002336	LAP4 protein (Scribble protein) (Smell-impaired protein)	I(LRR)	-0.41578	-0.335761
AAEL002337	prefoldin, subunit, putative	D	0.254921	0.494203
AAEL002338	nucleic acid binding, RNA binding, RNA processing, ribonucleoprotein complex	RTT		0.693372
AAEL002339	conserved hypothetical protein	U		-0.44885
AAEL002340	conserved hypothetical protein	D	-0.238083	0.689242
AAEL002341	conserved hypothetical protein	D	-0.378288	1.43707
AAEL002342	conserved hypothetical protein	D	-0.366306	-0.750381
AAEL002343	neuronal pas domain protein	D	0.787053	-0.239725
AAEL002345	conserved hypothetical protein	D		-0.456387
AAEL002346	plexin a	D	0.415235	-0.618651
AAEL002348	paired box protein pax-6	D	0.297995	-0.725145
AAEL002350	conserved hypothetical protein	U	-0.767009	0.380139
AAEL002352	hypothetical protein	U	-0.28024	-0.40401
AAEL002354	oxidase/peroxidase	I	-0.434996	0.550967
AAEL002357	conserved hypothetical protein	D	0.318359	-0.497332
AAEL002358	conserved hypothetical protein	D		-0.955669
AAEL002359	homeobox protein onecut	RTT	-0.362371	0.807775
AAEL002361	conserved hypothetical protein	U	0.0679134	-0.418559
AAEL002363	hypothetical protein	U	-0.310404	-0.473041
AAEL002364	hypothetical protein	D	-1.33734	-0.330887
AAEL002365	hypothetical protein	D	-0.531178	0.475789
AAEL002366	conserved hypothetical protein	D	-0.192216	-0.519958
AAEL002367	carboxylesterase	REDOX/STRESS/MIT	-0.525664	-0.189988
AAEL002369	hypothetical protein	U	-0.423487	-0.402674
AAEL002370	conserved hypothetical protein	D	-0.281346	-0.565569
AAEL002371	conserved hypothetical protein	U	-0.517707	0.392034
AAEL002372	40S ribosomal protein S11	RTT	-0.0564817	-1.13932
AAEL002373	Juvenile hormone-inducible protein, putative	D	-0.256239	-1.27759
AAEL002374	taxilin	D		-0.415377
AAEL002375	NBP2b protein, putative	D	-0.515845	-0.660847
AAEL002376	carboxylesterase	REDOX/STRESS/MIT	-0.350684	0.906051
AAEL002378	carboxylesterase	REDOX/STRESS/MIT	-0.688039	-0.543075
AAEL002380	Gustatory receptor 21a, putative	CSR	0.26991	0.437717
AAEL002382	conserved hypothetical protein	D	-0.614403	-0.280945
AAEL002384	conserved hypothetical protein	U	-0.165796	0.775589
AAEL002385	carboxylesterase	REDOX/STRESS/MIT	-0.363466	0.428356
AAEL002386	conserved hypothetical protein	U	-0.237616	0.923426
AAEL002389	gamma-secretase subunit aph-1	D		0.88197
AAEL002390	zinc finger protein	D	-0.21298	-0.532122
AAEL002393	conserved hypothetical protein	D	-0.536845	-1.08925
AAEL002394	conserved hypothetical protein	U	-0.35061	-0.708525
AAEL002396	hypothetical protein	U	-0.345482	-0.56068
AAEL002397	conserved hypothetical protein	U	0.20927	-0.533311
AAEL002400	hypothetical protein	D	-0.232889	-0.748552
AAEL002401	proteasome subunit beta type	PROT	-0.114744	-0.402881
AAEL002403	hypothetical protein	RTT	-0.344732	-0.709456
AAEL002404	receptor protein tyrosine kinase	D	-0.617813	-0.565373
AAEL002405	conserved hypothetical protein	U	0.409897	0.559315
AAEL002409	environmental stress-induced protein, putative	D	-0.460518	0.416742
AAEL002410	conserved hypothetical protein	D	-0.0562764	-1.03287
AAEL002411	conserved hypothetical protein	D	-0.0612037	-1.30963
AAEL002413	sphingomyelin phosphodiesterase	M	0.314023	-0.636453
AAEL002414	sidestep protein	D	1.62213	-0.30864
AAEL002415	pinch	D	0.350339	0.774895
AAEL002417	troponin t, invertebrate	D	0.220799	-2.42253
AAEL002421	hypothetical protein	U	-0.316952	-0.447383
AAEL002422	cytoplasmic polyadenylation element binding protein (cpeb)	M	-0.296745	-1.03034
AAEL002423	conserved hypothetical protein	RTT	-0.5783	0.30572
AAEL002424	conserved hypothetical protein	D	0.891125	0.388839
AAEL002427	transcription factor IIIB 90 kDa subunit (TFIIIB90)	RTT	0.180062	0.469327
AAEL002428	conserved hypothetical protein	D	-0.478732	-0.602197
AAEL002429	hypothetical protein	U	-0.909247	-0.21525
AAEL002430	n-acetylglucosamine-6-phosphate deacetylase	M	-0.522995	-0.401182
AAEL002431	conserved hypothetical protein	U	-0.496466	-0.523195
AAEL002432	conserved hypothetical protein	PROT	-0.254348	1.09294
AAEL002434	hypothetical protein	U	0.674431	-0.33605
AAEL002435	conserved hypothetical protein	D	0.111625	0.783804
AAEL002436	conserved hypothetical protein	U	-0.688979	0.666564
AAEL002437	symplekin	D		0.813503
AAEL002438	conserved hypothetical protein	U	-0.686542	0.743891
AAEL002440	larval cuticle protein, putative	CS	-0.466435	-0.135235
AAEL002441	larval cuticle protein, putative	CS	-0.811787	-1.83968
AAEL002442	conserved hypothetical protein	D	-0.645321	0.333376
AAEL002443	conserved hypothetical protein	D	-0.277987	-0.88367
AAEL002446	conserved hypothetical protein	D	0.238115	-0.643515
AAEL002448	hypothetical protein	D	0.407408	-0.288085
AAEL002451	zinc finger protein	D	-0.505511	1.48317
AAEL002452	larval cuticle protein, putative	CS	-0.380172	0.422556
AAEL002457	conserved hypothetical protein	D	-0.180241	-1.20523
AAEL002461	RNA-binding protein, putative	RTT	1.01655	-0.301949
AAEL002463	hypothetical protein	D	-0.327171	-0.49332
AAEL002464	vacuolar ATP synthase subunit f	TRP	-0.412989	-0.284262
AAEL002465	conserved hypothetical protein	D		-0.599796
AAEL002466	conserved hypothetical protein	CS	-1.15451	0.285316
AAEL002467	conserved hypothetical protein	CS	0.50559	0.676716
AAEL002468	lipid a export ATP-binding/permease protein msba	TRP	-0.19419	-1.33257
AAEL002469	endophilin a, putative	TRP	-0.0692828	-0.628462
AAEL002470	hypothetical protein	U	-0.206055	-0.735394
AAEL002471	proto-oncogene tyrosine-protein kinase src	D	1.37796	0.165049
AAEL002472	hypothetical protein	D	0.326021	0.632045
AAEL002474	hypothetical protein	D	-0.169328	1.36851
AAEL002476	venom allergen	M	-1.21361	-0.181514
AAEL002477	hypothetical protein	RTT	-0.469814	0.544936
AAEL002478	double-stranded binding protein, putative	D	-0.424988	-0.323257
AAEL002479	conserved hypothetical protein	CSR	-0.475523	1.45821
AAEL002480	hypothetical protein	U	-0.754528	0.172446
AAEL002481	hypothetical protein	CS	-0.527982	0.357007
AAEL002482	hypothetical protein	CS	-0.459494	-0.393699
AAEL002483	conserved hypothetical protein	D	0.192303	-0.449674
AAEL002484	conserved hypothetical protein	U	-0.499675	-1.91221
AAEL002485	conserved hypothetical protein	U	-0.725476	0.946453
AAEL002486	mitochondrial inner membrane protein translocase, 9kD-subunit, putative	REDOX/STRESS/MIT	-0.126903	0.839385
AAEL002488	DEAD box ATP-dependent RNA helicase	RTT	-0.535797	-1.0216
AAEL002489	conserved hypothetical protein	U	-0.387869	2.03947
AAEL002490	conserved hypothetical protein	CS	0.0765953	1.12715
AAEL002492	hypothetical protein	D	-0.222417	-0.820992
AAEL002495	conserved hypothetical protein (mucin-like protein)	CS	0.613927	-0.929625
AAEL002497	hypothetical protein	U	-0.522409	0.295927
AAEL002498	conserved hypothetical protein	U	-0.844654	0.478158
AAEL002500	conserved hypothetical protein	U	-0.282898	-0.736924
AAEL002502	conserved hypothetical protein	D	-0.469447	0.47794
AAEL002503	yippee protein	D	-0.221095	-0.434294
AAEL002505	tryptase, putative	I	0.427867	0.673297
AAEL002506	glutamate receptor, ionotropic kainate 1, 2, 3 (glur5, glur6, glur7)	D	-0.378125	-1.19861
AAEL002508	26S protease regulatory subunit 6a	D	-0.374615	-0.891002
AAEL002509	glutamate receptor, ionotropic kainate 1, 2, 3 (glur5, glur6, glur7)	D	-0.502131	-1.48287
AAEL002510	serine hydroxymethyltransferase	D	-0.456155	0.490485
AAEL002511	ionotropic glutamate receptor subunit ia	D	-0.254657	1.28498
AAEL002512	conserved hypothetical protein	U	-0.0697219	1.10986
AAEL002513	hypothetical protein	TRP	0.567236	0.168415
AAEL002514	hypothetical protein	D	-0.356828	-0.754522
AAEL002515	lipase 1 precursor	M	0.362707	-0.420126
AAEL002518	glutamate receptor, ionotropic kainate 1, 2, 3 (glur5, glur6, glur7)	D	0.29829	1.39486
AAEL002520	apolipoprotein D, putative	D	0.224773	0.914326
AAEL002521	conserved hypothetical protein	U	-0.838281	-0.307218
AAEL002522	adenosine deaminase acting on RNA (adar)-2	D	0.0703946	0.48666
AAEL002523	mitochondrial inner membrane protein translocase, 9kD-subunit, putative	REDOX/STRESS/MIT	-0.605651	-0.506048
AAEL002524	conserved hypothetical protein	I	-0.448414	-0.272283
AAEL002526	conserved hypothetical protein	U	-0.610529	-1.63994
AAEL002527	conserved hypothetical protein	D	-0.279399	-0.488523
AAEL002529	conserved hypothetical protein	U	-0.383885	0.569264
AAEL002530	hypothetical protein	U	0.61717	0.791432
AAEL002531	conserved hypothetical protein	D	0.594737	-0.218688
AAEL002532	conserved hypothetical protein	D	0.409627	-0.753851
AAEL002533	conserved hypothetical protein	D	-0.602822	-0.414012
AAEL002535	nucleoprotein, putative	D	-1.15412	0.783969
AAEL002537	conserved hypothetical protein	D	-0.49952	-0.419145
AAEL002538	glutamate receptor, ionotropic kainate 1, 2, 3 (glur5, glur6, glur7)	D	-0.787692	0.144142
AAEL002539	fimbrin/plastin	D	-0.273215	-0.651589
AAEL002540	conserved hypothetical protein	U	-0.161592	-1.09276
AAEL002541	cystinosin	TRP	0.134097	0.629518
AAEL002542	triosephosphate isomerase	M	-0.104448	0.798304
AAEL002543	conserved hypothetical protein	U	0.231249	-0.867953
AAEL002544	conserved hypothetical protein	U	-0.573001	-0.138163
AAEL002545	hypothetical protein	D	-0.368759	-1.91581
AAEL002547	dipeptidase	D	0.310765	0.813032
AAEL002548	conserved hypothetical protein	D	-0.327075	0.661173
AAEL002550	polyA-binding protein interacting protein, putative	RTT	-0.296593	0.633525
AAEL002551	DNA topoisomerase type I	RTT	-0.759108	0.968688
AAEL002552	hypothetical protein	U	-0.527416	-0.222175
AAEL002553	hypothetical protein	U	-0.503061	-0.308609
AAEL002557	cationic amino acid transporter	TRP	0.160675	-0.653281
AAEL002559	conserved hypothetical protein	D	0.220919	-2.57686
AAEL002562	conserved hypothetical protein	D	0.106251	-0.429695
AAEL002563	nuclear matrix protein	D	0.105757	-1.14212
AAEL002566	hypothetical protein	U	0.450007	0.188322
AAEL002567	conserved hypothetical protein	D	-0.471897	-0.136311
AAEL002568	conserved hypothetical protein	U	-0.481158	0.155422
AAEL002569	serine/threonine kinase	D	-0.228674	-0.589037
AAEL002570	hypothetical protein	U	-0.481124	-0.509635
AAEL002571	band 4.1-like protein 4A (NBL4 protein), putative	CS	0.0804428	-1.04733
AAEL002572	myosin regulatory light chain 2 (mlc-2)	CS	-0.397714	-1.21412
AAEL002573	hypothetical protein	U	1.16158	0.765719
AAEL002574	sodium/solute symporter	TRP	0.13137	-0.909065
AAEL002575	pickpocket	TRP		1.75101
AAEL002576	sodium/solute symporter	TRP	0.322454	-0.530972
AAEL002577	conserved hypothetical protein	U	0.421711	0.231329
AAEL002578	conserved hypothetical protein	TRP	-0.173381	-0.572724
AAEL002579	hypothetical protein	U	-0.437599	0.982178
AAEL002580	predicted protein	I		0.508187
AAEL002581	structural maintenance of chromosomes 6 smc6	D	-0.433087	-0.571031
AAEL002582	coagulation factor X, putative	D	-0.285403	-0.421591
AAEL002583	toll	I	2.07708	-0.0611938
AAEL002584	hypothetical protein	U	-0.205669	0.716554
AAEL002585	serine protease	I	-0.2617	-0.407002
AAEL002586	hypothetical protein	U	-0.565251	-0.604425
AAEL002587	Odorant-binding protein 56e, putative	CSR	-0.165703	-0.480819
AAEL002589	conserved hypothetical protein	CS	0.459868	-0.691403
AAEL002590	serine protease, putative	I	-0.794894	-0.351792
AAEL002591	Odorant-binding protein 56e, putative	CSR	-0.210825	-1.01523
AAEL002592	hypothetical protein	I	-0.0960076	-0.548905
AAEL002597	conserved hypothetical protein	U	-1.10441	-0.688945
AAEL002598	Odorant-binding protein 56e, putative	CSR	-1.22966	-0.483236
AAEL002599	hypothetical protein	U	-0.334903	0.839447
AAEL002600	serine protease	I	-0.467711	0.308589
AAEL002601	serine protease, putative	I	-0.147476	-0.816418
AAEL002602	DNA photolyase	REDOX/STRESS/MIT	-0.499361	-0.954465
AAEL002603	triacylglycerol lipase, putative	M	-0.412683	-0.173928
AAEL002605	Odorant-binding protein 56e, putative	CSR	-0.430776	0.350859
AAEL002608	hypothetical protein	U		-0.526998
AAEL002609	hypothetical protein	D	0.336324	-1.0265
AAEL002610	serine protease	I		-0.462042
AAEL002611	conserved hypothetical protein	D	0.251286	0.447283
AAEL002612	hypothetical protein	REDOX	-0.568626	-0.538929
AAEL002613	conserved hypothetical protein	CS	-0.210366	-0.463271
AAEL002614	equilibrative nucleoside transporter	D	-0.0849265	-0.59079
AAEL002615	leucinech transmembrane protein	I	-0.67099	0.560581
AAEL002616	conserved hypothetical protein	U	-0.231024	-1.3266
AAEL002617	Odorant-binding protein 56e, putative	CSR	-0.46067	-0.548221
AAEL002618	Odorant-binding protein 56e, putative	CSR	0.589655	-0.230384
AAEL002619	conserved hypothetical protein	CS	-0.358831	0.401865
AAEL002620	conserved hypothetical protein	D	0.199293	0.553975
AAEL002621	hypothetical protein	D	-0.26755	-0.481066
AAEL002623	conserved hypothetical protein	CS	2.99378	-0.749255
AAEL002625	conserved hypothetical protein	CS	-0.467937	-0.409294
AAEL002626	Odorant-binding protein 56e, putative	CSR	-0.181049	0.811342
AAEL002628	hypothetical protein	D	-0.321193	0.576816
AAEL002632	proacrosin, putative	M	-0.48946	-0.806769
AAEL002633	cytochrome P450	REDOX/STRESS/MIT	0.49661	0.222963
AAEL002635	conserved hypothetical protein	U		-0.796314
AAEL002636	conserved hypothetical protein	PROT	-0.443418	0.0749503
AAEL002637	tripartite motif protein trim9	D	-0.594055	-1.45602
AAEL002638	cytochrome P450	REDOX/STRESS/MIT	0.403002	-0.425013
AAEL002639	ribosomal protein L36, putative	RTT	-1.05398	-2.30919
AAEL002640	discoidin domain receptor	D		0.830222
AAEL002642	tripartite motif protein trim9	D	-0.630441	0.929551
AAEL002643	conserved hypothetical protein	U	-0.563955	-0.144342
AAEL002645	mannosyl-oligosaccharide alpha-1,2-mannosidase, putative	D	-0.487025	-0.771495
AAEL002646	cytohesin 1, 2, 3, 4 (guanine nucleotide-exchange protein)	TRP	-0.43279	-0.287391
AAEL002649	hypothetical protein	U	-0.266264	-0.561041
AAEL002652	hypothetical protein	U	1.18224	0.538532
AAEL002653	semaphorin	D		-0.563585
AAEL002654	hypothetical protein	U	-0.475341	-0.822773
AAEL002655	matrix metalloproteinase	PROT	0.290912	-0.90747
AAEL002656	conserved hypothetical protein	D	-0.615796	-0.207526
AAEL002657	conserved hypothetical protein	U	-0.36919	-0.638519
AAEL002659	hypothetical protein	U	1.89423	1.43606
AAEL002662	elongase, putative	M	-0.317831	-0.615445
AAEL002663	kuzbanian	PROT	-0.921939	1.18365
AAEL002665	matrix metalloproteinase	PROT	-0.424892	0.589523
AAEL002666	AMP dependent ligase	M	0.219965	-0.541783
AAEL002667	conserved hypothetical protein	D	-0.462866	0.575098
AAEL002668	AMP dependent ligase	M	0.306005	-0.558013
AAEL002669	AMP dependent ligase	M	1.91409	-0.284831
AAEL002670	AMP dependent ligase	M	-0.275052	-0.51135
AAEL002672	matrix metalloproteinase	PROT	1.01119	0.122443
AAEL002673	elongase, putative	M	-0.591182	-0.332474
AAEL002675	arginase	D	-0.308369	-0.844283
AAEL002676	angiotensin-converting enzyme	PROT	-0.223742	0.580037
AAEL002677	matrix metalloproteinase	PROT		0.67991
AAEL002678	ras suppressor protein 1, rsu1	I(LRR)	-0.278989	0.578252
AAEL002679	hypothetical protein	D	-1.06243	-0.244288
AAEL002680	AMP dependent ligase	M	-0.266697	0.895104
AAEL002681	Vanin-like protein 1 precursor, putative	D	-0.494271	0.47436
AAEL002682	venom allergen	M		-0.57742
AAEL002683	aldehyde oxidase	REDOX/STRESS/MIT	-0.750994	0.375019
AAEL002684	dachshund, putative	D	0.0949819	-0.792742
AAEL002686	testisin precursor, putative	PROT	1.23993	-1.12046
AAEL002687	sterol carrier protein-2, putative	M	-0.25895	-0.667034
AAEL002688	glucosyl/glucuronosyl transferases	M	0.0893629	0.576865
AAEL002689	conserved hypothetical protein	U	0.282279	-0.424348
AAEL002691	conserved hypothetical protein	D	-0.698774	0.19575
AAEL002692	beat protein	D	-0.377694	0.456972
AAEL002694	conserved hypothetical protein	D	0.878007	1.06647
AAEL002696	hypothetical protein	PROT	0.246477	1.30557
AAEL002697	hypothetical protein	U	0.0889031	-0.480092
AAEL002698	conserved hypothetical protein	PROT	-0.214898	1.1308
AAEL002700	conserved hypothetical protein	D	0.392662	1.91065
AAEL002702	hypothetical protein	U	0.335348	-0.964556
AAEL002704	serine protease inhibitor (serpin-4), putative	I	0.595078	-0.100496
AAEL002705	nucleolar protein c7b	D	-0.426993	-1.94399
AAEL002706	hypothetical protein	D	0.031482	2.11304
AAEL002708	cell division cycle	D	-0.360477	-0.400145
AAEL002709	spliceosomal protein sap	RTT	-0.230187	1.66367
AAEL002710	hypothetical protein	U	0.37363	2.57821
AAEL002711	conserved hypothetical protein	D		0.755286
AAEL002712	hypothetical protein	U	-0.38446	-0.957255
AAEL002713	fibrinogen and fibronectin	I	-0.222782	1.07332
AAEL002714	kinesin-like protein KIF23 (mitotic kinesin-like protein 1) (kinesin-like protein 5)	CS	-0.326499	0.535411
AAEL002715	serine protease inhibitor (serpin-6), putative	I	0.379791	-0.904065
AAEL002716	conserved hypothetical protein	CSR	-0.511089	0.748319
AAEL002718	chitin synthase	D	-0.618972	0.454461
AAEL002719	conserved hypothetical protein	U	-0.407881	-0.385933
AAEL002722	protein kinase C inhibitor, putative	D	0.306693	0.405211
AAEL002723	peroxisomal membrane protein pmp34	REDOX/STRESS/MIT	0.860696	0.483526
AAEL002724	munc13-4	D	1.69971	0.223953
AAEL002725	conserved hypothetical protein	CS	0.145794	0.533338
AAEL002726	D7 protein, putative	TRP	0.275757	-0.890679
AAEL002727	diacylglycerol kinase, delta, kappa, eta	M	0.299159	1.10981
AAEL002728	conserved hypothetical protein	D	-1.02285	1.19301
AAEL002730	serine protease inhibitor (serpin-4), putative	I	-0.736632	-0.494381
AAEL002731	serine protease inhibitor, serpin	I	-0.169328	-0.667271
AAEL002732	nephrin	D	-0.591881	-0.340476
AAEL002733	conserved hypothetical protein	U	-0.595431	0.900589
AAEL002734	conserved hypothetical protein	D	0.211088	1.78227
AAEL002735	sodium/hydrogen exchanger 7, 9 (nhe7, nhe9)	TRP	-0.173166	0.481708
AAEL002736	conserved hypothetical protein	U	1.04004	0.487458
AAEL002737	cytochrome c oxidase, subunit VIIC, putative	REDOX/STRESS/MIT	-0.320771	0.653386
AAEL002740	homeobox protein otx	RTT	0.308553	-0.651136
AAEL002742	hypothetical protein	U	-0.257939	-1.11869
AAEL002743	synaptic vesicle protein	D	-0.456813	0.321607
AAEL002745	nucleoprotein, putative	D	-0.368194	-0.846997
AAEL002746	hypothetical protein	U	-0.503373	0.351559
AAEL002747	zinc finger protein	D	-0.286292	2.38489
AAEL002748	aspartyl-tRNA synthetase	D	-0.226617	-1.72961
AAEL002749	nucleoprotein, putative	D	-0.0196977	-0.774455
AAEL002750	conserved hypothetical protein	D	0.394522	-1.33375
AAEL002751	conserved hypothetical protein	D	-0.306862	-0.90108
AAEL002753	zinc finger protein	D	0.729175	-0.230637
AAEL002754	nephrin	D		-1.4418
AAEL002755	nucleoprotein, putative	D	-0.165483	-0.425499
AAEL002758	conserved hypothetical protein	U	-0.551891	0.542356
AAEL002760	conserved hypothetical protein	U	-0.354054	0.414932
AAEL002762	conserved hypothetical protein	D	0.242147	-0.753588
AAEL002764	dihydrolipoamide succinyltransferase component of 2-oxoglutarate dehydrogenase	D	0.127875	-0.717743
AAEL002765	coup transcription factor	RTT	-0.271071	1.43223
AAEL002766	glutamyl-tRNA(Gln) amidotransferase subunit A	D	2.29604	-1.15903
AAEL002767	conserved hypothetical protein	PROT	-0.350507	2.74776
AAEL002770	hypothetical protein	U	0.204126	-0.493236
AAEL002771	microtubule binding protein, putative	CS	-0.580635	-0.26482
AAEL002772	chromo domain protein	D	-0.476207	-0.593897
AAEL002773	conserved hypothetical protein	U	-0.294297	0.766958
AAEL002774	slender lobes, putative	D	0.148342	-1.06645
AAEL002775	conserved hypothetical protein	D	-0.525513	-0.483821
AAEL002776	conserved hypothetical protein	U	1.12123	0.512619
AAEL002778	hypothetical protein	D	-0.377154	-0.571463
AAEL002779	ribokinase	D	-0.651637	-1.04238
AAEL002780	conserved hypothetical protein	CS	-0.695049	-0.51892
AAEL002782	conserved hypothetical protein	D	0.522122	-1.3436
AAEL002784	zinc finger protein	D	-0.785296	-0.321881
AAEL002785	DNA polymerase epsilon subunit b	RTT	-0.570468	1.24184
AAEL002788	conserved hypothetical protein	U	0.281371	0.724913
AAEL002789	26S proteasome non-atpase regulatory subunit	D	-0.465372	2.14681
AAEL002790	hypothetical protein	D		0.44913
AAEL002794	hypothetical protein	RTT	-0.446761	0.284087
AAEL002795	rfx transcription factor	D	-0.605314	-1.02755
AAEL002797	conserved hypothetical protein	U	0.508458	1.23439
[truncated: 1,588 more rows]

## Sheet: Diagrama 0.4
Ec		Ec + ASA
up regulated		up regulated
361		1008
down regulated		down regulated
822		1267
Ec e Ec + ASA
up regulated
114
down regulated
399
	Ec	Ec + ASA
Total de genes	up 475 down 1221	up 1122 down 1666
	475	1122
	1221	1666
