# Supplementary material for: Prostaglandins regulate humoral immune responses in Aedes aegypti
Source: PLoS Negl Trop Dis. 2020 Oct 23;14(10):e0008706. doi: 10.1371/journal.pntd.0008706 (PMC7584201; doi:10.1371/journal.pntd.0008706)
Supplement: S2 Dataset — (XLSX) [file pntd.0008706.s009.xlsx]

## Sheet: Plan1
Ensemble	Name
Aael014251	IAP5
Aael008564	Ldl receptor
Aael002592	putative antimicrobial peptide
Aael013112	PGRP-LE
Aael012591	Conserved Hypotetical protein
Aael006361	SCRC2
Aael011069	SOCS protein
Aael000533	C-type lectin 16
Aael008208	Serine protease
Aael011618	Conserved Hypotetical protein
Aael010959	Serine collagenase precursor
Aael005998	Rap-GTPase activating protein
Aael005665	Serpin
Aael006389	Cathepsin I
Aael001036	ikappab kinase complex associated protein
Aael012092	Leucine-rich repeat protein
Aael004884	Hemomucin
Aael012447	Putative Elastase
Aael012286	Apoptosis inhibitor
Aael005832	Programmed cell death
Aael002206	Rap-GTPase activating protein
Aael007041	LDL receptor
Aael000087	TEP22
Aael010171	PGRP-LB
Aael009722	Clip-domain serine protease
Aael007624	REL2
Aael014349	Clip-domain serine protease B5
Aael003859	Leucine-rich transmembrane protein
Aael000709	Cactus
Aael000037	Clip-domain serine protease B35
Aael007626	GNBPA1
Aael005093	Clip-domain serine protease B46
Aael017325	Clip-domain serine protease B36
Aael010867	Serine protease
Aael007796	Clip-domain serine protease D1
Aael002601	Clip-domain serine protease A1
Aael000627	Cecropin A
Aael014382	C-type lectine
Aael015465	Clip-domain serine protease
Aael005673	Serpin 2
Aael003723	Lysozyme P
Aael003614	Clip-domain serine protease B40
Aael000028	Clip-domain serine protease B34
Aael014078	Serpin
Aael005194	Fibrinogen and Fibronectin
Aael000621	Cecropin
Aael000611	Cecropin
Aael017003	Clip-domain serine protease
Aael013298	Serine protease
Aael017555	Clip-domain serine protease B26
Aael012775	Serine protease
Aael005787	Serine protease
Aael011641	Transferrin
Aael002600	Serine protease
Aael013171	HPX2
Aael010270	Serine protease
Aael000598	Cecropin D
Aael000038	Clip-domain serine protease B6
Aael011622	Hemolymph proteinase
Aael003832	Defensin
Aael007993	Clip-domain serine protease B27
Aael003625	Clip-domain serine protease B8
Aael000625	Cecropin
Aael000074	CLIPB1
Aael007107	Serine protease
Aael003841	Defensin A
Aael017536	Holotricin antimicrobial peptide
Aael001802	TEP21
Aael001794	TEP20
Aael003686	Serpin11
Aael011009	Fibrinogen and fibronectin
Aael005792	Clip-domain serine protease E8
Aael015515	Cecropin G
Aael007969	Serine protease
Aael004863	hypothetical protein
Aael015428	Fibrinogen and fibronectin
Aael015637	serine carboxypeptidase
Aael015458	Transferrin
Aael003156	Fibrinogen and Fibronectin
Aael010951	Glutamate decarboxylase
Aael006633	IAP2
Aael006949	SOCS
Aael006936	SOCS
Aael012378	Serine-type protease inhibitor
Aael003462	Aromatic amino acid decarboxylase
Aael014348	Caspase 1
Aael007087	Leucine rich transmembrane protein
Aael005910	programmed cell death protein
Aael013143	SOCS
Aael011407	C-type lectin 20
Aael001779	bax inhibitor
Aael003844	Galectin 5
Aael000024	Dopachrome conversion enzyme
Aael011404	C-type lectin 19
Aael001098	Putative Clip-domain serine protease
Aael014640	PGRP-LC
Aael003541	Galectin 1
Aael013407	Catalase
